# Supplementary material for: A non-transcriptional role for the glucocorticoid receptor in mediating the cell stress response
Source: Sci Rep. 2017 Sep 21;7:12101. doi: 10.1038/s41598-017-09722-z (PMC5608759; doi:10.1038/s41598-017-09722-z)
Supplement: Supplementary file 2 — GR interactome in S. pombe. [file 41598_2017_9722_MOESM2_ESM.xls]

## Sheet: Sheet1
	Supplementary Table1 : GR interactome in S.pombe
	GR		Name		Description
	SPAC1527.03		SPAC 1527.03		RNA-binding protein (predicted)	protein_coding
	SPAC17H9.12c		SPAC17H9.12c		mitochondrial cytochrome c-heme linkage protein Cyc2 (predicted)
	SPAC17H9.13c		SPAC17H9.13c		glutamate 5-kinase (predicted)
	SPAC1F8.07c		SPAC1F8.07c		pyruvate decarboxylase (predicted)
	SPAC24H6.01c		SPAC24H6.01c		membrane bound O-acyltransferase, MBOAT (predicted)
	SPAC25G10.01		SPAC25G10.01		RNA-binding protein involved in histone acetylation
	SPAC25G10.08		SPAC25G10.08		translation initiation factor eIF3b (p84)
	SPAC27D7.11c		SPAC27D7.11c		But2 family protein
	SPAC323.04		SPAC323.04		mitochondrial ATPase (predicted)
	SPAC3A11.10c		SPAC3A11.10c		dipeptidyl peptidase (predicted)
	SPAC458.02c		SPAC458.02c		mRNP complex (predicted)
	SPAC694.02		SPAC694.02		DEAD/DEAH box helicase
	SPBC13E7.07		SPBC13E7.07		Schizosaccharomyces specific protein
	SPBC15D4.09c		SPBC15D4.09c		cystathionine gamma-synthase Met3 (predicted)
	SPBC16H5.08c		SPBC16H5.08c		ribosome biogenesis ATPase, Arb family ABCF2-like (predicted)
	SPBC16H5.12c		SPBC16H5.12c		conserved fungal protein
	SPBC1703.13c		SPBC1703.13c		mitochondrial inorganic phosphate transmembrane transporter (predicted)
	SPBC25B2.10		SPBC25B2.10		Usp (universal stress protein) family protein
	SPBC26H8.11c		SPBC26H8.11c		thioesterase superfamily protein
	SPBC2G5.05		SPBC2G5.05		transketolase (predicted)
	SPBC660.16		SPBC660.16		phosphogluconate dehydrogenase, decarboxylating
	SPBC8D2.18c		SPBC8D2.18c		adenosylhomocysteinase (predicted)
	SPCC1620.06c		SPCC1620.06c		ribose-phosphate pyrophosphokinase (predicted)
	SPCC1672.07		SPCC1672.07		U3 snoRNP-associated protein Utp21 (predicted)
	SPCC1827.05c		SPCC1827.05c		nucleolar RNA-binding protein NIFK (predicted)
	SPCC330.03c		SPCC330.03c		NADPH-hemoprotein reductase (predicted)
	SPCC584.01c		SPCC584.01c		sulfite reductase NADPH flavoprotein subunit (predicted)
	SPCC622.14		SPCC622.14		GTPase activating protein (predicted)
	SPCC825.01		SPCC825.01		ATPase, involved in cytoplasmic translational initiation (predicted)
	SPCPB16A4.02c		SPCPB16A4.02c		conserved fungal protein
	SPAC24C9.06c		aco1		aconitate hydratase Aco1 (predicted)
	SPBP4H10.15		aco2		aconitate hydratase/mitochondrial ribosomal protein subunit L21, fusion protein
	SPBC32H8.12c		act1		actin Act1
	SPCC13B11.01		adh1		alcohol dehydrogenase Adh1
	SPAC5H10.06c		adh4		alcohol dehydrogenase Adh4
	SPCC1281.01		ags1		alpha glucan synthase Ags1
	SPAC23C11.09		ala1		mitochondrial and cytoplasmic alanine-tRNA ligase Ala1 (predicted)
	SPBC530.10c		anc1		mitochondrial adenine nucleotide carrier Anc1
	SPBC4F6.18c		arf1		ADP-ribosylation factor, Arf family Arf1
	SPBC215.08c		arg4		arginine specific carbamoyl-phosphate synthase Arg4 (predicted)
	SPAC30C2.04		asc1		cofactor for cytoplasmic methionyl-and glutamyl-tRNA synthetases Asc1 (predicted)
	SPBP8B7.24c		atg8		autophagy associated protein Atg8
	SPAC14C4.14		atp1		F1-ATPase alpha subunit
	SPAC222.12c		atp2		F1-ATPase beta subunit Atp2
	SPCC1840.06		atp5		F0-ATPase delta subunit (predicted)
	SPBC29A10.13		atp7		F0-ATPase subunit D (predicted)
	SPBC16G5.11c		bag101		BAG family molecular chaperone regulator Bag101 (predicted)
	SPBC530.03c		bag102		BAG family molecular chaperone regulator Bag102
	SPAC23A1.17		bbc1		WIP family cytoskeletal protein Bbc1 (predicted)
	SPCC1840.02c		bgs4		1,3-beta-glucan synthase subunit Bgs4
	SPAC22A12.15c		bip1		ER heat shock protein BiP
	SPAC4F10.14c		btf3		nascent polypeptide-associated complex beta subunit
	SPBC3D6.02		but2		But2 family protein But2
	SPAC29A4.05		cam2		myosin I light chain Cam2
	SPAC6G10.07		cbc1		nuclear cap-binding complex large subunit (predicted)
	SPAC29A4.04c		cbf5		pseudouridylate synthase Cbf5 (predicted)
	SPCC4B3.17		cbp3		ubiquinol cytochrome-c reductase assembly protein Cbp3 (predicted)
	SPCC1682.04		cdc31		centrin
	SPAC1565.08		cdc48		AAA family ATPase involved in ubiquitin-mediated protein degradation Cdc48
	SPAC1556.05c		cgr1		ribosome biogenesis CGR1 family (predicted)
	SPAC26A3.05		chc1		clathrin heavy chain Chc1 (predicted)
	SPAC23C11.11		cka1		serine/threonine protein kinase Cka1
	SPAC29B12.08		clr5		Clr5 protein
	SPAC4G9.11c		cmb1		cytosine-mismatch binding protein 1
	SPAC2C4.05		cor1		cornichon family protein (predicted)
	SPAC56E4.04c		cut6		acetyl-CoA/biotin carboxylase
	SPAC3A12.17c		cys12		cysteine synthase-like protein Cys12
	SPBP8B7.16c		dbp2		ATP-dependent RNA helicase Dbp2
	SPBC17D1.06		dbp3		ATP-dependent RNA helicase Dbp3 (predicted)
	SPBC354.10		def1		RNAPII degradation factor Def1 (predicted)
	SPCC1223.08c		dfr1		dihydrofolate reductase/ serine hydrolase family fusion protein Dfr1
	SPBC12C2.08		dnm1		mitochondrial dynamin family GTPase Dnm1
	SPCC1223.07c		drs1		cytoplasmic aspartate-tRNA ligase Drs1 (predicted)
	SPAC1705.03c		ecm33		cell wall protein Ecm33
	SPAC12G12.02		efg1		rRNA processing protein Efg1 (predicted)
	SPCC794.08		efr3		HEAT repeat protein, involved in protein localization to plasma membrane (predicted)
	SPAC513.01c		eft201		translation elongation factor 2 (EF-2) Eft2,A
	SPBC25H2.05		egd2		nascent polypeptide-associated complex alpha subunit Egd2
	SPAC3C7.08c		elf1		AAA family ATPase Elf1
	SPAC688.11		end4		Huntingtin-interacting protein homolog
	SPAC821.09		eng1		endo-1,3-beta-glucanase Eng1
	SPBC1815.01		eno101		enolase (predicted)
	SPCC162.07		ent1		epsin
	SPAC17A5.14		exo2		exonuclease II Exo2
	SPAC926.09c		fas1		fatty acid synthase beta subunit Fas1
	SPAC4A8.11c		fas2		fatty acid synthase alpha subunit Lsd1
	SPBC19C2.07		fba1		fructose-bisphosphate aldolase Fba1
	SPAC25A8.01c		fft3		SMARCAD1 family ATP-dependent DNA helicase Fft3
	SPBC1685.13		fhn1		plasma membrane organization protein Fhn1
	SPBC2D10.10c		fib1		fibrillarin, rRNA methyltransferase
	SPAC140.02		gar2		nucleolar protein required for rRNA processing
	SPBC8D2.17		gmh4		alpha-1,2-galactosyltransferase (predicted)
	SPBC354.12		gpd3		glyceraldehyde 3-phosphate dehydrogenase Gpd3
	SPAC26F1.06		gpm1		monomeric 2,3-bisphosphoglycerate (BPG)-dependent phosphoglycerate mutase (PGAM), Gpm1
	SPAC17A5.15c		gus1		cytoplasmic glutamate-tRNA ligase gus1 (predicted)
	SPAC1F7.02c		has1		ATP-dependent RNA helicase Has1 (predicted)
	SPAC1834.03c		hhf1		histone H4 h4.1
	SPAC1834.04		hht1		histone H3 h3.1
	SPBC2G5.06c		hmt2		sulfide-quinone oxidoreductase
	SPBC21D10.12		hob1		BAR adaptor protein Hob1
	SPBC725.09c		hob3		BAR adaptor protein Hob3
	SPBC16D10.08c		hsp104		heat shock protein Hsp104 (predicted)
	SPBC3E7.02c		hsp16		heat shock protein Hsp16
	SPAC926.04c		hsp90		Hsp90 chaperone
	SPCC622.09		htb1		histone H2B Htb1
	SPBP35G2.07		ilv1		acetolactate synthase catalytic subunit
	SPBC56F2.12		ilv5		acetohydroxyacid reductoisomerase (predicted)
	SPBC11C11.02		imp2		contractile ring protein Imp2
	SPAC19D5.05c		imp3		U3 snoRNP-associated protein Imp3 (predicted)
	SPAC19A8.07c		imp4		U3 snoRNP-associated protein Imp4 (predicted)
	SPBC17G9.03c		krs1		cytoplasmic lysine-tRNA ligase Krs1 (predicted)
	SPCC794.07		lat1		dihydrolipoamide S-acetyltransferase E2, Lat1 (predicted)
	SPBC1A4.02c		leu1		3-isopropylmalate dehydrogenase Leu1
	SPAC227.18		lys3		saccharopine dehydrogenase Lys3
	SPBC1734.11		mas5		DNAJ domain protein Mas5 (predicted)
	SPAC12G12.04		mcp60		mitochondrial heat shock protein Hsp60/Mcp60
	SPAC9.09		met26		homocysteine methyltransferase Met26
	SPBC1D7.04		mlo3		RNA binding protein Mlo3
	SPBC2G2.04c		mmf1		mitochondrial matrix protein, YjgF family protein Mmf1
	SPCC1906.01		mpg1		mannose-1-phosphate guanyltransferase Mpg1
	SPAC18G6.07c		mra1		rRNA (pseudouridine) methyltransferase Mra1
	SPAC4G9.17c		mrp5		mitochondrial ribosomal protein subunit S5 (predicted)
	SPBC11B10.04c		mrps28		mitochondrial ribosomal protein subunit S28 (predicted)
	SPBP19A11.03c		mts4		19S proteasome regulatory subunit Mts4
	SPBC146.13c		myo1		myosin type I
	SPCC364.06		nap1		nucleosome assembly protein Nap1
	SPAC20G8.09c		nat10		ribosome biogenesis ATPase
	SPBC21D10.11c		nfs1		mitochondrial cysteine desulfurase Nfs1 (predicted)
	SPAC57A10.09c		nhp6		High-mobility group non-histone chromatin protein (predicted)
	SPBC646.10c		nop56		U3 snoRNP protein Nop56 (predicted)
	SPAC23G3.06		nop58		U3 snoRNP protein Nop58 (predicted)
	SPCP1E11.08		nsa2		ribosome biogenesis protein Nsa2 (predicted)
	SPBC16A3.08c		oga1		Stm1 homolog Oga1
	SPBC16E9.12c		pab2		poly(A) binding protein Pab2
	SPAC26F1.03		pda1		pyruvate dehydrogenase e1 component alpha subunit Pda1 (predicted)
	SPBC30D10.13c		pdb1		pyruvate dehydrogenase e1 component beta subunit Pdb1
	SPBC19G7.10c		pdc2		topoisomerase II-associated deadenylation-dependent mRNA-decapping factor Pdc2 (predicted)
	SPBC16H5.02		pfk1		6-phosphofructokinase pfk1
	SPBC14F5.04c		pgk1		phosphoglycerate kinase Pgk1 (predicted)
	SPCC736.15		pil1		eisosome BAR domain protein Pil1
	SPAC1A6.04c		plb1		phospholipase B homolog Plb1
	SPAC1071.10c		pma1		P-type proton ATPase, P3-type Pma1
	SPBC14C8.14c		pol5		DNA polymerase phi
	SPBC28F2.03		ppi1		cyclophilin family peptidyl-prolyl cis-trans isomerase Cyp2
	SPBC146.07		prp2		U2AF large subunit (U2AF-59)
	SPBC19C7.06		prs1		cytoplasmic proline-tRNA ligase Prs1 (predicted)
	SPAC31G5.15		psd3		phosphatidylserine decarboxylase Psd3
	SPAC110.04c		pss1		heat shock protein Pss1
	SPAC1002.13c		psu1		cell wall protein Psu1, beta-glucosidase (predicted)
	SPCC825.05c		pwi1		splicing coactivator SRRM1 (predicted)
	SPAC4H3.10c		pyk1		pyruvate kinase
	SPBC17G9.11c		pyr1		pyruvate carboxylase Pyr1
	SPCC1682.01		qcr9		ubiquinol-cytochrome-c reductase complex subunit 9 (predicted)
	SPBC3E7.08c		rad13		DNA repair nuclease Rad13
	SPAC8E11.02c		rad24		14-3-3 protein Rad24
	SPAC17A2.13c		rad25		14-3-3 protein Rad25
	SPBC216.05		rad3		ATR checkpoint kinase Rad3
	SPBC17A3.04c		rar1		cytoplasmic methionine-tRNA ligase Mrs1 (predicted)
	SPBC17G9.05		rct1		RRM-containing cyclophilin regulating transcription Rct1
	SPAC29A4.11		rga3		Rho-type GTPase activating protein Rga3
	SPAC1F7.04		rho1		Rho family GTPase Rho1
	SPAC664.06		rlp7		ribosomal protein L7-like Rlp7 involved in ribosome biogenesis (predicted)
	SPBC18E5.04		rpl1001		60S ribosomal protein L10
	SPAC26A3.07c		rpl1101		60S ribosomal protein L11 (predicted)
	SPAC664.05		rpl13		60S ribosomal protein L13 (predicted)
	SPAC1805.13		rpl14		60S ribosomal protein L14 (predicted)
	SPAC23A1.11		rpl1602		60S ribosomal protein L13/L16 (predicted)
	SPBC2F12.04		rpl1701		60S ribosomal protein L17
	SPCC364.03		rpl1702		60S ribosomal protein L17 (predicted)
	SPAPB17E12.13		rpl1802		60S ribosomal protein L18 (predicted)
	SPBC56F2.02		rpl1901		60S ribosomal protein L19
	SPCC1682.14		rpl1902		60S ribosomal protein L19
	SPAC26A3.04		rpl2002		60S ribosomal protein L20 (predicted)
	SPBC365.03c		rpl2101		60S ribosomal protein L21 (predicted)
	SPAC11E3.15		rpl22		60S ribosomal protein L22 (predicted)
	SPAC3G9.03		rpl2301		60S ribosomal protein L23
	SPAC6G9.09c		rpl2401		60S ribosomal protein L24 (predicted)
	SPBC106.18		rpl2501		60S ribosomal protein L25 (predicted)
	SPBC29B5.03c		rpl26		60S ribosomal protein L26 (predicted)
	SPBC685.07c		rpl2701		60S ribosomal protein L27
	SPCC74.05		rpl2702		60S ribosomal protein L27 (predicted)
	SPBC776.11		rpl2801		60S ribosomal protein L27/L28
	SPCC5E4.07		rpl2802		60S ribosomal protein L27/L28
	SPAC17A5.03		rpl301		60S ribosomal protein L3
	SPCC613.05c		rpl35		60S ribosomal protein L35
	SPCC1223.05c		rpl3702		60S ribosomal protein L37 (predicted)
	SPCC663.04		rpl39		60S ribosomal protein L39
	SPBP8B7.03c		rpl402		60S ribosomal protein L4 (predicted)
	SPBC800.04c		rpl4301		60S ribosomal protein L37a (predicted)
	SPAC1687.06c		rpl44		60S ribosomal protein L28/L44 (predicted)
	SPAC3H5.12c		rpl501		60S ribosomal protein L5 (predicted)
	SPCC622.18		rpl6		60S ribosomal protein L6 (predicted)
	SPBC18H10.12c		rpl701		60S ribosomal protein L7
	SPBC29A3.04		rpl8		60S ribosomal protein L7a/L8 (predicted)
	SPAC1F7.13c		rpl801		60S ribosomal protein L8 (predicted)
	SPAC4G9.16c		rpl901		60S ribosomal protein L9
	SPCC613.06		rpl902		60S ribosomal protein L9
	SPAC31G5.13		rpn11		19S proteasome regulatory subunit Rpn11
	SPCC18.14c		rpp0		60S acidic ribosomal protein Rpp0 (predicted)
	SPAPJ698.02c		rps002		40S ribosomal protein S0B
	SPAC31G5.17c		rps1001		40S ribosomal protein S10 (predicted)
	SPBP22H7.08		rps1002		40S ribosomal protein S10 (predicted)
	SPAC22H12.04c		rps102		40S ribosomal protein S3a (predicted)
	SPAC144.11		rps1102		40S ribosomal protein S11 (predicted)
	SPAC6F6.07c		rps13		40S ribosomal protein S13
	SPAC3H5.05c		rps1401		40S ribosomal protein S14 (predicted)
	SPCC1393.03		rps1501		40S ribosomal protein S15 (predicted)
	SPAC1071.07c		rps1502		40S ribosomal protein S15 (predicted)
	SPAC664.04c		rps1602		40S ribosomal protein S16 (predicted)
	SPBC839.05c		rps1701		40S ribosomal protein S17 (predicted)
	SPBC16D10.11c		rps1801		40S ribosomal protein S18 (predicted)
	SPBC21C3.13		rps1901		40S ribosomal protein S19 (predicted)
	SPCC576.08c		rps2		40S ribosomal protein S2 (predicted)
	SPCC576.09		rps20		40S ribosomal protein S20 (predicted)
	SPAC22A12.04c		rps2201		40S ribosomal protein S15a (predicted)
	SPAC23C11.02c		rps23		40S ribosomal protein S23 (predicted)
	SPAC17G6.06		rps2401		40S ribosomal protein S24 (predicted)
	SPBC17G9.07		rps2402		40S ribosomal protein S24 (predicted)
	SPAC694.05c		rps2502		40S ribosomal protein S25 (predicted)
	SPAC806.03c		rps2601		40S ribosomal protein S26 (predicted)
	SPBC1685.10		rps27		40S ribosomal protein S27 (predicted)
	SPBC16G5.14c		rps3		40S ribosomal protein S3 (predicted)
	SPBC19F8.08		rps401		40S ribosomal protein S4 (predicted)
	SPBC21B10.10		rps402		40S ribosomal protein S4 (predicted)
	SPAC959.07		rps403		40S ribosomal protein S4 (predicted)
	SPAC328.10c		rps502		40S ribosomal protein S5 (predicted)
	SPAC13G6.07c		rps601		40S ribosomal protein S6
	SPAC18G6.14c		rps7		40S ribosomal protein S7 (predicted)
	SPAC2C4.16c		rps801		40S ribosomal protein S8 (predicted)
	SPAC521.05		rps802		40S ribosomal protein S8 (predicted)
	SPAC24H6.07		rps901		40S ribosomal protein S9
	SPBC29A3.12		rps902		40S ribosomal protein S9 (predicted)
	SPBC16C6.07c		rpt1		19S proteasome regulatory subunit Rpt1 (predicted)
	SPBC4.07c		rpt2		19S proteasome regulatory subunit Rpt2
	SPCC576.10c		rpt3		19S proteasome regulatory subunit Rpt3 (predicted)
	SPCC1183.07		rrp5		U3 snoRNP-associated protein Rrp5 (predicted)
	SPAC19G12.07c		rsd1		RNA-binding protein Rsd1 (predicted)
	SPBC83.08		rvb2		AAA family ATPase Rvb2
	SPBC14F5.05c		sam1		S-adenosylmethionine synthetase
	SPCC1672.02c		sap1		switch-activating protein Sap1
	SPBC31F10.06c		sar1		ADP-ribosylation factor Sar1
	SPBC8D2.05c		sfi1		spindle pole body protein Sfi1
	SPAC16E8.01		shd1		cytoskeletal protein binding protein Sla1 family, Shd1 (predicted)
	SPAC24C9.12c		shm1		serine hydroxymethyltransferase Shm1 (predicted)
	SPAC18G6.04c		shm2		serine hydroxymethyltransferase Shm2 (predicted)
	SPAC10F6.01c		sir1		sulfite reductase Sir1
	SPBC1709.05		sks2		heat shock protein, ribosome associated molecular chaperone Sks2
	SPAC29B12.04		snz1		pyridoxine biosynthesis protein
	SPBC1A4.07c		sof1		U3 snoRNP-associated protein Sof1 (predicted)
	SPBC1289.03c		spi1		Ran GTPase Spi1
	SPCC285.17		spp27		RNA polymerase I upstream activation factor complex subunit Spp27
	SPAC16.02c		srp2		mRNA export factor Srp2
	SPCC1682.05c		srp68		signal recognition particle subunit (predicted)
	SPCC1739.13		ssa2		heat shock protein Ssa2
	SPAC664.11		ssc1		mitochondrial heat shock protein Hsp70
	SPAC57A7.12		ssz1		heat shock protein Ssz1 (predicted)
	SPBC776.09		ste13		ATP-dependent RNA helicase Ste13
	SPBC27.08c		sua1		sulfate adenylyltransferase
	SPAC4D7.05		sum1		translation initiation factor eIF3i
	SPCC1795.11		sum3		translation initiation RNA helicase Sum3
	SPCC1020.06c		tal1		transaldolase (predicted)
	SPBC14C8.19		tam10		small acidic protein (SMAP) domain containing protein
	SPBC32F12.11		tdh1		glyceraldehyde-3-phosphate dehydrogenase Tdh1
	SPAC23A1.10		tef102		translation elongation factor EF-1 alpha Ef1a-b
	SPCC417.08		tef3		translation elongation factor eEF3
	SPBC26H8.01		thi2		thiazole biosynthetic enzyme
	SPBC25H2.07		tif11		translation initiation factor eIF1A
	SPAC3G9.09c		tif211		translation initiation factor eIF2 alpha subunit
	SPAC32A11.04c		tif212		translation initiation factor eIF2 beta subunit (predicted)
	SPBC17G9.09		tif213		translation initiation factor eIF2 gamma subunit
	SPBC17D11.05		tif32		translation initiation factor eIF3a
	SPAC4A8.16c		tif33		translation initiation factor eIF3c
	SPBC18H10.03		tif35		translation initiation factor eIF3g
	SPAC17C9.03		tif471		translation initiation factor eIF4G
	SPBC336.10c		tif512		translation elongation factor eIF5A (predicted)
	SPBC713.10		tim16		TIM23 translocase complex subunit Tim16 (predicted)
	SPAC6F12.07		tom20		mitochondrial TOM complex subunit Tom20 (predicted)
	SPAC6B12.12		tom70		mitochondrial TOM complex subunit Tom70 (predicted)
	SPCC24B10.21		tpi1		triosephosphate isomerase
	SPAC27D7.14c		tpr1		RNA polymerase II associated Paf1 complex subunit Tpr1
	SPCC576.03c		tpx1		thioredoxin peroxidase Tpx1
	SPBC25H2.02		trs1		cytoplasmic threonine-tRNA ligase Trs1 (predicted)
	SPAC7D4.07c		trx1		cytosolic thioredoxin Trx1
	SPAC589.10c		ubi5		ribosomal-ubiquitin fusion protein Ubi5 (predicted)
	SPAC22G7.06c		ura1		carbamoyl-phosphate synthase (glutamine hydrolyzing), aspartate carbamoyltransferase Ura1
	SPBC776.08c		utp22		small-subunit processome, UTP-C complex subunit Utp22 (predicted)
	SPAC959.03c		utp7		U3 snoRNP-associated protein Utp7 (predicted)
	SPCC550.14		vgl1		vigilin (predicted)
	SPAC637.05c		vma2		V-type ATPase V1 subunit B
	SPAC17A2.03c		vma6		V-type ATPase V0 subunit d (predicted)
	SPBC1709.02c		vrs1		cytoplasmic valine-tRNA ligase Vrs1/Vas1
	SPCC663.02		wtf14		wtf element Wtf14
	SPBC405.06		xdj1		DNAJ protein Xdj1 (predicted)
	SPBC1778.01c		zuo1		zuotin (predicted)
