# Supplementary material for: A non-transcriptional role for the glucocorticoid receptor in mediating the cell stress response
Source: Sci Rep. 2017 Sep 21;7:12101. doi: 10.1038/s41598-017-09722-z (PMC5608759; doi:10.1038/s41598-017-09722-z)
Supplement: Supplementary file 3 — Gene set analysis of GR interacting proteins. [file 41598_2017_9722_MOESM3_ESM.xls]

## Sheet: Sheet1
TableII:	External_ID	GeneSet_Name	over_represented/under_represented	List_Frequency	Background_Frequency	Corrected_pvalue	Genes_In_Common/Interacting_Gene_Pair
GO Biological Process	GO:0002181	cytoplasmic translation	Enriched	32.9931972789116 (97/294)	4.77117818889971 (245/5135)	4.06226e-58	SPAPB17E12.13;SPAC3H5.05C;SPAC25G10.08;SPAC57A7.12;SPBP22H7.08;SPCC74.05;SPCC622.18;SPCC18.14C;SPBC17G9.03C;SPCC364.03;SPAC31G5.17C;SPAC3G9.09C;SPAC6G9.09C;SPCC1795.11;SPCC1393.03;SPAC806.03C;SPBC21C3.13;SPBC19C7.06;SPCC417.08;SPAC521.05;SPAC4G9.16C;SPAC17A5.15C;SPAC4A8.16C;SPBC839.05C;SPAC3G9.03;SPBC21B10.10;SPCC1223.07C;SPBC17D11.05;SPBC2F12.04;SPAC144.11;SPCC576.09;SPAC30C2.04;SPAC17G6.06;SPBC…
GO Biological Process	GO:0006412	translation	Enriched	34.3537414965986 (101/294)	7.2444011684518 (372/5135)	4.90555e-43	SPAPB17E12.13;SPAC3H5.05C;SPAC25G10.08;SPBP4H10.15;SPAC57A7.12;SPBP22H7.08;SPCC74.05;SPCC622.18;SPCC18.14C;SPBC17G9.03C;SPCC364.03;SPAC31G5.17C;SPAC3G9.09C;SPAC6G9.09C;SPAC4G9.17C;SPCC1795.11;SPBC11B10.04C;SPCC1393.03;SPAC806.03C;SPBC21C3.13;SPBC19C7.06;SPCC417.08;SPAC521.05;SPAC4G9.16C;SPAC17A5.15C;SPAC4A8.16C;SPBC839.05C;SPAC3G9.03;SPBC21B10.10;SPCC1223.07C;SPBC17D11.05;SPBC2F12.04;SPAC144.11;S…
GO Biological Process	GO:1901576	organic substance biosynthetic process	Enriched	54.0816326530612 (159/294)	30.3602726387536 (1559/5135)	9.92852e-16	SPAPB17E12.13;SPAC3H5.05C;SPAC25G10.08;SPBP4H10.15;SPBC30D10.13C;SPBC8D2.17;SPAC24H6.01C;SPCC794.07;SPAC57A7.12;SPAC3A12.17C;SPBP22H7.08;SPCC74.05;SPCC622.18;SPCC18.14C;SPBC17G9.03C;SPCC364.03;SPBC14C8.14C;SPAC1071.10C;SPAC31G5.17C;SPAC3G9.09C;SPCC1840.02C;SPAC6G9.09C;SPCC1840.06;SPAC4G9.17C;SPCC1795.11;SPBC11B10.04C;SPCC1393.03;SPBC27.08C;SPAC806.03C;SPBC21C3.13;SPBC19C7.06;SPAC521.05;SPCC417.08…
GO Biological Process	GO:0009058	biosynthetic process	Enriched	54.421768707483 (160/294)	30.7887049659202 (1581/5135)	1.37954e-15	SPAPB17E12.13;SPAC3H5.05C;SPAC25G10.08;SPBP4H10.15;SPBC30D10.13C;SPBC8D2.17;SPAC24H6.01C;SPCC794.07;SPAC57A7.12;SPAC3A12.17C;SPBP22H7.08;SPCC74.05;SPCC622.18;SPCC18.14C;SPBC17G9.03C;SPCC364.03;SPBC14C8.14C;SPAC1071.10C;SPAC31G5.17C;SPBC21D10.11C;SPAC3G9.09C;SPCC1840.02C;SPAC6G9.09C;SPCC1840.06;SPAC4G9.17C;SPCC1795.11;SPBC11B10.04C;SPCC1393.03;SPBC27.08C;SPAC806.03C;SPBC21C3.13;SPBC19C7.06;SPAC521…
GO Biological Process	GO:0044267	cellular protein metabolic process	Enriched	45.578231292517 (134/294)	23.3690360272639 (1200/5135)	1.89848e-15	SPAPB17E12.13;SPAC3H5.05C;SPAC25G10.08;SPBC405.06;SPBP4H10.15;SPBC8D2.17;SPAC24H6.01C;SPAC57A7.12;SPBP22H7.08;SPCC74.05;SPBC16C6.07C;SPCC622.18;SPCC18.14C;SPBC17G9.03C;SPCC364.03;SPBC4.07C;SPAC31G5.17C;SPAC3G9.09C;SPAC6G9.09C;SPAC4G9.17C;SPCC1795.11;SPBC11B10.04C;SPCC1393.03;SPAC806.03C;SPBC21C3.13;SPAC17A2.13C;SPBC19C7.06;SPAC521.05;SPCC417.08;SPAC4G9.16C;SPAC17A5.15C;SPAC4A8.16C;SPBC16D10.08C;S…
GO Biological Process	GO:0071704	organic substance metabolic process	Enriched	80.9523809523809 (238/294)	58.1110029211295 (2984/5135)	4.70177e-15	SPAPB17E12.13;SPAC3H5.05C;SPAC25G10.08;SPBC405.06;SPBP4H10.15;SPBC30D10.13C;SPAC959.03C;SPBC8D2.17;SPAC1F8.07C;SPAC24H6.01C;SPCC794.07;SPAC1F7.02C;SPAC57A7.12;SPAC3A12.17C;SPBP22H7.08;SPCC74.05;SPBC16C6.07C;SPCC622.18;SPBC354.12;SPBC8D2.18C;SPCC18.14C;SPBC17G9.03C;SPCC364.03;SPBC4.07C;SPBC14C8.14C;SPAC1071.10C;SPAC31G5.17C;SPBC21D10.11C;SPAC1002.13C;SPAC3G9.09C;SPCC1840.02C;SPAC6G9.09C;SPCC1840.0…
GO Biological Process	GO:0019538	protein metabolic process	Enriched	45.9183673469388 (135/294)	24.3232716650438 (1249/5135)	2.13451e-14	SPAPB17E12.13;SPAC3H5.05C;SPAC25G10.08;SPBC405.06;SPBP4H10.15;SPBC8D2.17;SPAC24H6.01C;SPAC57A7.12;SPBP22H7.08;SPCC74.05;SPBC16C6.07C;SPCC622.18;SPCC18.14C;SPBC17G9.03C;SPCC364.03;SPBC4.07C;SPAC31G5.17C;SPAC3G9.09C;SPAC6G9.09C;SPAC4G9.17C;SPCC1795.11;SPBC11B10.04C;SPCC1393.03;SPAC806.03C;SPBC21C3.13;SPAC17A2.13C;SPBC19C7.06;SPAC521.05;SPCC417.08;SPAC4G9.16C;SPAC17A5.15C;SPAC4A8.16C;SPBC16D10.08C;S…
GO Biological Process	GO:0010467	gene expression	Enriched	47.9591836734694 (141/294)	26.1343719571568 (1342/5135)	3.45624e-14	SPAPB17E12.13;SPAC3H5.05C;SPAC25G10.08;SPBP4H10.15;SPAC959.03C;SPAC1F7.02C;SPAC57A7.12;SPBP22H7.08;SPCC74.05;SPCC622.18;SPCC18.14C;SPBC17G9.03C;SPCC364.03;SPBC14C8.14C;SPAC31G5.17C;SPBC21D10.11C;SPAC3G9.09C;SPAC6G9.09C;SPAC4G9.17C;SPCC1795.11;SPBC11B10.04C;SPCC1393.03;SPAC806.03C;SPBC21C3.13;SPAC12G12.02;SPBC19C7.06;SPAC521.05;SPCC417.08;SPAC29A4.04C;SPAC4G9.16C;SPAC17A5.15C;SPAC4A8.16C;SPBC776.0…
GO Biological Process	GO:0044238	primary metabolic process	Enriched	77.891156462585 (229/294)	55.3846153846154 (2844/5135)	3.90467e-14	SPAPB17E12.13;SPAC3H5.05C;SPAC25G10.08;SPBC405.06;SPBP4H10.15;SPBC30D10.13C;SPAC959.03C;SPBC8D2.17;SPAC24H6.01C;SPAC1F7.02C;SPAC57A7.12;SPAC3A12.17C;SPBP22H7.08;SPCC74.05;SPBC16C6.07C;SPCC622.18;SPBC354.12;SPBC8D2.18C;SPCC18.14C;SPBC17G9.03C;SPCC364.03;SPBC4.07C;SPBC14C8.14C;SPAC1071.10C;SPAC31G5.17C;SPBC21D10.11C;SPAC1002.13C;SPAC3G9.09C;SPCC1840.02C;SPAC6G9.09C;SPCC1840.06;SPAC4G9.17C;SPBC1815.…
GO Biological Process	GO:0042254	ribosome biogenesis	Enriched	19.7278911564626 (58/294)	6.15384615384615 (316/5135)	4.19737e-14	SPAC3H5.05C;SPAC959.03C;SPAC20G8.09C;SPAC1F7.02C;SPBP22H7.08;SPCC622.18;SPCC18.14C;SPAC31G5.17C;SPCC1393.03;SPAC806.03C;SPBC21C3.13;SPAC12G12.02;SPAC521.05;SPAC29A4.04C;SPBC776.08C;SPBC646.10C;SPBP8B7.16C;SPCC1183.07;SPAC18G6.07C;SPBC839.05C;SPAC23G3.06;SPAC144.11;SPCC576.09;SPCP1E11.08;SPAC17G6.06;SPAPJ698.02C;SPBC1A4.07C;SPAC140.02;SPAC3H5.12C;SPBC29A3.04;SPBC16H5.08C;SPCC1827.05C;SPAC664.06;SP…
GO Biological Process	GO:0008152	metabolic process	Enriched	82.6530612244898 (243/294)	61.0710808179163 (3136/5135)	4.62645e-14	SPAPB17E12.13;SPAC3H5.05C;SPAC25G10.08;SPBC405.06;SPBP4H10.15;SPAC29A4.11;SPBC30D10.13C;SPAC959.03C;SPBC8D2.17;SPAC1F8.07C;SPCC162.07;SPAC24H6.01C;SPCC794.07;SPBC725.09C;SPAC1F7.02C;SPAC57A7.12;SPAC3A12.17C;SPBP22H7.08;SPCC74.05;SPBC16C6.07C;SPCC622.18;SPBC354.12;SPBC8D2.18C;SPCC18.14C;SPBC17G9.03C;SPCC364.03;SPBC4.07C;SPBC14C8.14C;SPAC1071.10C;SPAC31G5.17C;SPBC21D10.11C;SPAC1002.13C;SPAC3G9.09C;…
GO Biological Process	GO:0044237	cellular metabolic process	Enriched	79.9319727891156 (235/294)	57.8383641674781 (2970/5135)	6.16495e-14	SPAPB17E12.13;SPAC3H5.05C;SPAC25G10.08;SPBC405.06;SPBP4H10.15;SPBC30D10.13C;SPAC959.03C;SPBC8D2.17;SPAC1F8.07C;SPAC24H6.01C;SPCC794.07;SPAC1F7.02C;SPAC57A7.12;SPAC3A12.17C;SPBP22H7.08;SPCC74.05;SPBC16C6.07C;SPCC622.18;SPBC354.12;SPBC8D2.18C;SPCC18.14C;SPBC17G9.03C;SPCC364.03;SPBC4.07C;SPBC14C8.14C;SPAC1071.10C;SPAC31G5.17C;SPBC21D10.11C;SPAC3G9.09C;SPCC1840.02C;SPAC6G9.09C;SPCC1840.06;SPAC4G9.17C…
GO Biological Process	GO:0044249	cellular biosynthetic process	Enriched	51.7006802721088 (152/294)	30.0292112950341 (1542/5135)	3.46651e-13	SPAPB17E12.13;SPAC3H5.05C;SPAC25G10.08;SPBP4H10.15;SPBC30D10.13C;SPBC8D2.17;SPAC24H6.01C;SPCC794.07;SPAC57A7.12;SPAC3A12.17C;SPBP22H7.08;SPCC74.05;SPCC622.18;SPCC18.14C;SPBC17G9.03C;SPCC364.03;SPBC14C8.14C;SPAC1071.10C;SPAC31G5.17C;SPAC3G9.09C;SPCC1840.02C;SPAC6G9.09C;SPCC1840.06;SPAC4G9.17C;SPCC1795.11;SPBC11B10.04C;SPCC1393.03;SPBC27.08C;SPAC806.03C;SPBC21C3.13;SPBC19C7.06;SPAC521.05;SPCC417.08…
GO Biological Process	GO:0022613	ribonucleoprotein complex biogenesis	Enriched	20.4081632653061 (60/294)	7.04965920155794 (362/5135)	1.37265e-12	SPAC3H5.05C;SPAC959.03C;SPAC20G8.09C;SPAC1F7.02C;SPBP22H7.08;SPCC622.18;SPCC18.14C;SPAC31G5.17C;SPCC1393.03;SPAC806.03C;SPBC21C3.13;SPAC12G12.02;SPAC521.05;SPAC29A4.04C;SPBC776.08C;SPBC646.10C;SPBP8B7.16C;SPCC1183.07;SPBC146.07;SPAC18G6.07C;SPBC839.05C;SPAC23G3.06;SPAC144.11;SPCC576.09;SPCP1E11.08;SPAC17G6.06;SPAPJ698.02C;SPBC1A4.07C;SPAC140.02;SPAC3H5.12C;SPBC29A3.04;SPBC16H5.08C;SPCC1827.05C;SP…
GO Biological Process	GO:0009987	cellular process	Enriched	93.1972789115646 (274/294)	77.5851996105161 (3984/5135)	3.59023e-11	SPAPB17E12.13;SPAC3H5.05C;SPAC25G10.08;SPBC405.06;SPBP4H10.15;SPAC29A4.11;SPBC30D10.13C;SPAC959.03C;SPBC8D2.17;SPAC20G8.09C;SPAC1F8.07C;SPCC162.07;SPAC17A2.03C;SPAC24H6.01C;SPCC794.07;SPBC725.09C;SPCC364.06;SPAC1F7.02C;SPAC57A7.12;SPAC3A12.17C;SPBC12C2.08;SPBP22H7.08;SPCC74.05;SPBC16C6.07C;SPCC622.18;SPBC354.12;SPBC8D2.18C;SPCC18.14C;SPBC17G9.03C;SPCC364.03;SPBC4.07C;SPAC23C11.11;SPBC14C8.14C;SPA…
GO Biological Process	GO:0034645	cellular macromolecule biosynthetic process	Enriched	39.7959183673469 (117/294)	21.5189873417722 (1105/5135)	4.43128e-11	SPAPB17E12.13;SPAC3H5.05C;SPAC25G10.08;SPBP4H10.15;SPBC8D2.17;SPAC24H6.01C;SPAC57A7.12;SPBP22H7.08;SPCC74.05;SPCC622.18;SPCC18.14C;SPBC17G9.03C;SPCC364.03;SPBC14C8.14C;SPAC31G5.17C;SPAC3G9.09C;SPCC1840.02C;SPAC6G9.09C;SPAC4G9.17C;SPCC1795.11;SPBC11B10.04C;SPCC1393.03;SPAC806.03C;SPBC21C3.13;SPBC19C7.06;SPAC521.05;SPCC417.08;SPAC4G9.16C;SPAC17A5.15C;SPAC4A8.16C;SPAC1F7.04;SPBC21D10.12;SPBC839.05C;…
GO Biological Process	GO:0009059	macromolecule biosynthetic process	Enriched	39.7959183673469 (117/294)	21.5774099318403 (1108/5135)	4.80744e-11	SPAPB17E12.13;SPAC3H5.05C;SPAC25G10.08;SPBP4H10.15;SPBC8D2.17;SPAC24H6.01C;SPAC57A7.12;SPBP22H7.08;SPCC74.05;SPCC622.18;SPCC18.14C;SPBC17G9.03C;SPCC364.03;SPBC14C8.14C;SPAC31G5.17C;SPAC3G9.09C;SPCC1840.02C;SPAC6G9.09C;SPAC4G9.17C;SPCC1795.11;SPBC11B10.04C;SPCC1393.03;SPAC806.03C;SPBC21C3.13;SPBC19C7.06;SPAC521.05;SPCC417.08;SPAC4G9.16C;SPAC17A5.15C;SPAC4A8.16C;SPAC1F7.04;SPBC21D10.12;SPBC839.05C;…
GO Biological Process	GO:0006090	pyruvate metabolic process	Enriched	5.10204081632653 (15/294)	0.584225900681597 (30/5135)	1.77644e-09	SPBC30D10.13C;SPAC1F8.07C;SPCC794.07;SPBC354.12;SPBC1815.01;SPCC24B10.21;SPAC26F1.03;SPBC16H5.02;SPCC13B11.01;SPBC32F12.11;SPBC19C2.07;SPAC4H3.10C;SPAC5H10.06C;SPAC26F1.06;SPBC14F5.04C
GO Biological Process	GO:0019752	carboxylic acid metabolic process	Enriched	16.6666666666667 (49/294)	5.95910418695229 (306/5135)	1.97532e-09	SPBP4H10.15;SPBC30D10.13C;SPAC1F8.07C;SPCC794.07;SPAC3A12.17C;SPBC354.12;SPBC8D2.18C;SPBC17G9.03C;SPBC1815.01;SPBC27.08C;SPBC19C7.06;SPAC17A5.15C;SPBC56F2.12;SPBC660.16;SPCC24B10.21;SPCC1223.07C;SPAC10F6.01C;SPAC30C2.04;SPAC26F1.03;SPCC1223.08C;SPAC17H9.13C;SPBC1709.02C;SPAC23C11.09;SPBC25H2.02;SPAC9.09;SPAC56E4.04C;SPBC1A4.02C;SPBC15D4.09C;SPAC18G6.04C;SPAC24C9.12C;SPAC926.09C;SPBC16H5.02;SPAC7D…
GO Biological Process	GO:0043436	oxoacid metabolic process	Enriched	16.6666666666667 (49/294)	6.03700097370983 (310/5135)	3.09916e-09	SPBP4H10.15;SPBC30D10.13C;SPAC1F8.07C;SPCC794.07;SPAC3A12.17C;SPBC354.12;SPBC8D2.18C;SPBC17G9.03C;SPBC1815.01;SPBC27.08C;SPBC19C7.06;SPAC17A5.15C;SPBC56F2.12;SPBC660.16;SPCC24B10.21;SPCC1223.07C;SPAC10F6.01C;SPAC30C2.04;SPAC26F1.03;SPCC1223.08C;SPAC17H9.13C;SPBC1709.02C;SPAC23C11.09;SPBC25H2.02;SPAC9.09;SPAC56E4.04C;SPBC1A4.02C;SPBC15D4.09C;SPAC18G6.04C;SPAC24C9.12C;SPAC926.09C;SPBC16H5.02;SPAC7D…
GO Biological Process	GO:0006082	organic acid metabolic process	Enriched	16.6666666666667 (49/294)	6.05647517039922 (311/5135)	3.43133e-09	SPBP4H10.15;SPBC30D10.13C;SPAC1F8.07C;SPCC794.07;SPAC3A12.17C;SPBC354.12;SPBC8D2.18C;SPBC17G9.03C;SPBC1815.01;SPBC27.08C;SPBC19C7.06;SPAC17A5.15C;SPBC56F2.12;SPBC660.16;SPCC24B10.21;SPCC1223.07C;SPAC10F6.01C;SPAC30C2.04;SPAC26F1.03;SPCC1223.08C;SPAC17H9.13C;SPBC1709.02C;SPAC23C11.09;SPBC25H2.02;SPAC9.09;SPAC56E4.04C;SPBC1A4.02C;SPBC15D4.09C;SPAC18G6.04C;SPAC24C9.12C;SPAC926.09C;SPBC16H5.02;SPAC7D…
GO Biological Process	GO:0006007	glucose catabolic process	Enriched	3.74149659863946 (11/294)	0.331061343719572 (17/5135)	2.18631e-08	SPBC354.12;SPBC1815.01;SPCC24B10.21;SPBC16H5.02;SPCC13B11.01;SPBC32F12.11;SPBC19C2.07;SPAC4H3.10C;SPAC5H10.06C;SPAC26F1.06;SPBC14F5.04C
GO Biological Process	GO:0044085	cellular component biogenesis	Enriched	29.2517006802721 (86/294)	15.6767283349562 (805/5135)	1.78995e-07	SPAC3H5.05C;SPAC959.03C;SPBC8D2.17;SPAC20G8.09C;SPCC162.07;SPBC725.09C;SPCC364.06;SPAC1F7.02C;SPBP22H7.08;SPCC622.18;SPCC18.14C;SPAC31G5.17C;SPBC21D10.11C;SPCC1840.02C;SPCC1393.03;SPAC806.03C;SPBC21C3.13;SPAC12G12.02;SPAC521.05;SPAC29A4.04C;SPAC1F7.04;SPBC776.08C;SPBC646.10C;SPBP8B7.16C;SPCC1183.07;SPBC146.07;SPAC18G6.07C;SPBC839.05C;SPAC23G3.06;SPAC144.11;SPCC576.09;SPBC1685.13;SPCP1E11.08;SPAC1…
GO Biological Process	GO:0044260	cellular macromolecule metabolic process	Enriched	60.8843537414966 (179/294)	44.1674780915287 (2268/5135)	4.15187e-07	SPAPB17E12.13;SPAC3H5.05C;SPAC25G10.08;SPBC405.06;SPBP4H10.15;SPAC959.03C;SPBC8D2.17;SPAC24H6.01C;SPAC1F7.02C;SPAC57A7.12;SPBP22H7.08;SPCC74.05;SPBC16C6.07C;SPCC622.18;SPCC18.14C;SPBC17G9.03C;SPCC364.03;SPBC4.07C;SPBC14C8.14C;SPAC31G5.17C;SPBC21D10.11C;SPAC3G9.09C;SPCC1840.02C;SPAC6G9.09C;SPAC4G9.17C;SPCC1795.11;SPBC11B10.04C;SPCC1393.03;SPAC806.03C;SPBC21C3.13;SPAC17A2.13C;SPAC17A5.14;SPAC12G12.…
GO Biological Process	GO:0043170	macromolecule metabolic process	Enriched	62.2448979591837 (183/294)	45.5306718597858 (2338/5135)	4.43293e-07	SPAPB17E12.13;SPAC3H5.05C;SPAC25G10.08;SPBC405.06;SPBP4H10.15;SPAC959.03C;SPBC8D2.17;SPAC24H6.01C;SPAC1F7.02C;SPAC57A7.12;SPBP22H7.08;SPCC74.05;SPBC16C6.07C;SPCC622.18;SPCC18.14C;SPBC17G9.03C;SPCC364.03;SPBC4.07C;SPBC14C8.14C;SPAC31G5.17C;SPBC21D10.11C;SPAC1002.13C;SPAC3G9.09C;SPCC1840.02C;SPAC6G9.09C;SPAC4G9.17C;SPCC1795.11;SPBC11B10.04C;SPCC1393.03;SPAC806.03C;SPBC21C3.13;SPAC17A2.13C;SPAC17A5.…
GO Biological Process	GO:0019320	hexose catabolic process	Enriched	3.74149659863946 (11/294)	0.408958130477118 (21/5135)	4.50081e-07	SPBC354.12;SPBC1815.01;SPCC24B10.21;SPBC16H5.02;SPCC13B11.01;SPBC32F12.11;SPBC19C2.07;SPAC4H3.10C;SPAC5H10.06C;SPAC26F1.06;SPBC14F5.04C
GO Biological Process	GO:0006735	NADH regeneration	Enriched	3.06122448979592 (9/294)	0.272638753651412 (14/5135)	1.01377e-06	SPBC354.12;SPBC1815.01;SPCC24B10.21;SPBC16H5.02;SPBC32F12.11;SPBC19C2.07;SPAC4H3.10C;SPAC26F1.06;SPBC14F5.04C
GO Biological Process	GO:0061615	glycolytic process through fructose-6-phosphate	Enriched	3.06122448979592 (9/294)	0.272638753651412 (14/5135)	1.01377e-06	SPBC354.12;SPBC1815.01;SPCC24B10.21;SPBC16H5.02;SPBC32F12.11;SPBC19C2.07;SPAC4H3.10C;SPAC26F1.06;SPBC14F5.04C
GO Biological Process	GO:0061620	glycolytic process through glucose-6-phosphate	Enriched	3.06122448979592 (9/294)	0.272638753651412 (14/5135)	1.01377e-06	SPBC354.12;SPBC1815.01;SPCC24B10.21;SPBC16H5.02;SPBC32F12.11;SPBC19C2.07;SPAC4H3.10C;SPAC26F1.06;SPBC14F5.04C
GO Biological Process	GO:0061621	canonical glycolysis	Enriched	3.06122448979592 (9/294)	0.272638753651412 (14/5135)	1.01377e-06	SPBC354.12;SPBC1815.01;SPCC24B10.21;SPBC16H5.02;SPBC32F12.11;SPBC19C2.07;SPAC4H3.10C;SPAC26F1.06;SPBC14F5.04C
GO Biological Process	GO:0006096	glycolytic process	Enriched	3.06122448979592 (9/294)	0.292112950340798 (15/5135)	2.37244e-06	SPBC354.12;SPBC1815.01;SPCC24B10.21;SPBC16H5.02;SPBC32F12.11;SPBC19C2.07;SPAC4H3.10C;SPAC26F1.06;SPBC14F5.04C
GO Biological Process	GO:0006734	NADH metabolic process	Enriched	3.74149659863946 (11/294)	0.467380720545277 (24/5135)	2.45989e-06	SPBC354.12;SPBC1815.01;SPCC24B10.21;SPBC16H5.02;SPCC13B11.01;SPBC32F12.11;SPBC19C2.07;SPAC4H3.10C;SPAC5H10.06C;SPAC26F1.06;SPBC14F5.04C
GO Biological Process	GO:0006458	'de novo' protein folding	Enriched	2.04081632653061 (6/294)	0.116845180136319 (6/5135)	3.47385e-06	SPBC16D10.08C;SPBC25H2.05;SPAC22A12.15C;SPAC4F10.14C;SPAC926.04C;SPBC1709.05
GO Biological Process	GO:1901564	organonitrogen compound metabolic process	Enriched	19.7278911564626 (58/294)	9.75657254138267 (501/5135)	8.19149e-06	SPBP4H10.15;SPBC30D10.13C;SPAC3A12.17C;SPBC354.12;SPBC8D2.18C;SPBC17G9.03C;SPAC1071.10C;SPCC1840.06;SPBC1815.01;SPBC27.08C;SPBC19C7.06;SPAC17A5.15C;SPBC56F2.12;SPBC660.16;SPCC24B10.21;SPCC1223.07C;SPCC1020.06C;SPAC10F6.01C;SPAC30C2.04;SPBC26H8.01;SPCC1223.08C;SPBC2G5.05;SPAC29B12.04;SPAC17H9.13C;SPBC1709.02C;SPAC23C11.09;SPAC222.12C;SPBC25H2.02;SPAC9.09;SPAC56E4.04C;SPBC1A4.02C;SPBC15D4.09C;SPBC2…
GO Biological Process	GO:0006006	glucose metabolic process	Enriched	4.08163265306122 (12/294)	0.662122687439143 (34/5135)	1.75882e-05	SPBC354.12;SPBC1815.01;SPCC24B10.21;SPBC16H5.02;SPCC13B11.01;SPBC17G9.11C;SPBC32F12.11;SPBC19C2.07;SPAC4H3.10C;SPAC5H10.06C;SPAC26F1.06;SPBC14F5.04C
GO Biological Process	GO:0002182	cytoplasmic translational elongation	Enriched	3.74149659863946 (11/294)	0.56475170399221 (29/5135)	2.35602e-05	SPCC18.14C;SPAC521.05;SPCC417.08;SPBC839.05C;SPAC17G6.06;SPAC23A1.10;SPBC336.10C;SPBC17G9.07;SPBC1778.01C;SPAC2C4.16C;SPAC513.01C
GO Biological Process	GO:0046365	monosaccharide catabolic process	Enriched	3.74149659863946 (11/294)	0.56475170399221 (29/5135)	2.35602e-05	SPBC354.12;SPBC1815.01;SPCC24B10.21;SPBC16H5.02;SPCC13B11.01;SPBC32F12.11;SPBC19C2.07;SPAC4H3.10C;SPAC5H10.06C;SPAC26F1.06;SPBC14F5.04C
GO Biological Process	GO:0006414	translational elongation	Enriched	4.08163265306122 (12/294)	0.68159688412853 (35/5135)	2.38014e-05	SPCC18.14C;SPBC19C7.06;SPAC521.05;SPCC417.08;SPBC839.05C;SPAC17G6.06;SPAC23A1.10;SPBC336.10C;SPBC17G9.07;SPBC1778.01C;SPAC2C4.16C;SPAC513.01C
GO Biological Process	GO:0019693	ribose phosphate metabolic process	Enriched	7.82312925170068 (23/294)	2.37585199610516 (122/5135)	2.47793e-05	SPBC354.12;SPAC1071.10C;SPCC1840.06;SPBC1815.01;SPBC660.16;SPCC24B10.21;SPCC1020.06C;SPBC2G5.05;SPAC222.12C;SPAC56E4.04C;SPBC29A10.13;SPBC16H5.02;SPCC1682.01;SPCC13B11.01;SPBC32F12.11;SPBC19C2.07;SPAC4H3.10C;SPAC5H10.06C;SPCC1620.06C;SPAC26F1.06;SPBC14F5.04C;SPAC14C4.14;SPAC22G7.06C
GO Biological Process	GO:0046128	purine ribonucleoside metabolic process	Enriched	6.46258503401361 (19/294)	1.71372930866602 (88/5135)	3.095e-05	SPBC354.12;SPAC1071.10C;SPCC1840.06;SPBC1815.01;SPCC24B10.21;SPAC222.12C;SPAC56E4.04C;SPBC29A10.13;SPBC16H5.02;SPCC1682.01;SPCC13B11.01;SPBC32F12.11;SPBC19C2.07;SPAC4H3.10C;SPAC5H10.06C;SPAC26F1.06;SPBC14F5.05C;SPBC14F5.04C;SPAC14C4.14
GO Biological Process	GO:0006520	cellular amino acid metabolic process	Enriched	10.5442176870748 (31/294)	3.97273612463486 (204/5135)	3.32928e-05	SPBP4H10.15;SPBC30D10.13C;SPAC3A12.17C;SPBC8D2.18C;SPBC17G9.03C;SPBC27.08C;SPBC19C7.06;SPAC17A5.15C;SPBC56F2.12;SPCC1223.07C;SPAC10F6.01C;SPAC30C2.04;SPCC1223.08C;SPAC17H9.13C;SPBC1709.02C;SPAC23C11.09;SPBC25H2.02;SPAC9.09;SPBC1A4.02C;SPBC15D4.09C;SPAC18G6.04C;SPAC24C9.12C;SPAC7D4.07C;SPAC24C9.06C;SPAC227.18;SPCC584.01C;SPBC14F5.05C;SPBC215.08C;SPBP35G2.07;SPBC17A3.04C;SPAC22G7.06C
GO Biological Process	GO:0042278	purine nucleoside metabolic process	Enriched	6.46258503401361 (19/294)	1.77215189873418 (91/5135)	5.25754e-05	SPBC354.12;SPAC1071.10C;SPCC1840.06;SPBC1815.01;SPCC24B10.21;SPAC222.12C;SPAC56E4.04C;SPBC29A10.13;SPBC16H5.02;SPCC1682.01;SPCC13B11.01;SPBC32F12.11;SPBC19C2.07;SPAC4H3.10C;SPAC5H10.06C;SPAC26F1.06;SPBC14F5.05C;SPBC14F5.04C;SPAC14C4.14
GO Biological Process	GO:0046496	nicotinamide nucleotide metabolic process	Enriched	4.76190476190476 (14/294)	1.0126582278481 (52/5135)	6.27843e-05	SPBC354.12;SPBC1815.01;SPBC660.16;SPCC24B10.21;SPCC1020.06C;SPBC2G5.05;SPBC16H5.02;SPCC13B11.01;SPBC32F12.11;SPBC19C2.07;SPAC4H3.10C;SPAC5H10.06C;SPAC26F1.06;SPBC14F5.04C
GO Biological Process	GO:0019362	pyridine nucleotide metabolic process	Enriched	4.76190476190476 (14/294)	1.03213242453749 (53/5135)	7.91632e-05	SPBC354.12;SPBC1815.01;SPBC660.16;SPCC24B10.21;SPCC1020.06C;SPBC2G5.05;SPBC16H5.02;SPCC13B11.01;SPBC32F12.11;SPBC19C2.07;SPAC4H3.10C;SPAC5H10.06C;SPAC26F1.06;SPBC14F5.04C
GO Biological Process	GO:0002183	cytoplasmic translational initiation	Enriched	4.08163265306122 (12/294)	0.759493670886076 (39/5135)	7.95505e-05	SPAC25G10.08;SPAC3G9.09C;SPCC1795.11;SPAC4A8.16C;SPBC17D11.05;SPCC825.01;SPBC25H2.07;SPAC4D7.05;SPAC17C9.03;SPBC18H10.03;SPAC32A11.04C;SPBC17G9.09
GO Biological Process	GO:0009161	ribonucleoside monophosphate metabolic process	Enriched	6.46258503401361 (19/294)	1.85004868549172 (95/5135)	9.6555e-05	SPBC354.12;SPAC1071.10C;SPCC1840.06;SPBC1815.01;SPCC24B10.21;SPAC222.12C;SPBC29A10.13;SPBC16H5.02;SPCC1682.01;SPCC13B11.01;SPBC32F12.11;SPBC19C2.07;SPAC4H3.10C;SPAC5H10.06C;SPCC1620.06C;SPAC26F1.06;SPBC14F5.04C;SPAC14C4.14;SPAC22G7.06C
GO Biological Process	GO:0032787	monocarboxylic acid metabolic process	Enriched	6.46258503401361 (19/294)	1.85004868549172 (95/5135)	9.6555e-05	SPBC30D10.13C;SPAC1F8.07C;SPCC794.07;SPBC354.12;SPBC1815.01;SPBC660.16;SPCC24B10.21;SPAC26F1.03;SPAC56E4.04C;SPAC926.09C;SPBC16H5.02;SPCC13B11.01;SPBC32F12.11;SPBC19C2.07;SPAC4H3.10C;SPAC5H10.06C;SPAC26F1.06;SPBC14F5.04C;SPAC4A8.11C
GO Biological Process	GO:0009119	ribonucleoside metabolic process	Enriched	6.80272108843537 (20/294)	2.04479065238559 (105/5135)	0.000112285	SPBC354.12;SPAC1071.10C;SPCC1840.06;SPBC1815.01;SPCC24B10.21;SPAC222.12C;SPAC56E4.04C;SPBC29A10.13;SPBC16H5.02;SPCC1682.01;SPCC13B11.01;SPBC32F12.11;SPBC19C2.07;SPAC4H3.10C;SPAC5H10.06C;SPAC26F1.06;SPBC14F5.05C;SPBC14F5.04C;SPAC14C4.14;SPAC22G7.06C
GO Biological Process	GO:0009126	purine nucleoside monophosphate metabolic process	Enriched	5.78231292517007 (17/294)	1.53846153846154 (79/5135)	0.000118613	SPBC354.12;SPAC1071.10C;SPCC1840.06;SPBC1815.01;SPCC24B10.21;SPAC222.12C;SPBC29A10.13;SPBC16H5.02;SPCC1682.01;SPCC13B11.01;SPBC32F12.11;SPBC19C2.07;SPAC4H3.10C;SPAC5H10.06C;SPAC26F1.06;SPBC14F5.04C;SPAC14C4.14
GO Biological Process	GO:0009167	purine ribonucleoside monophosphate metabolic process	Enriched	5.78231292517007 (17/294)	1.53846153846154 (79/5135)	0.000118613	SPBC354.12;SPAC1071.10C;SPCC1840.06;SPBC1815.01;SPCC24B10.21;SPAC222.12C;SPBC29A10.13;SPBC16H5.02;SPCC1682.01;SPCC13B11.01;SPBC32F12.11;SPBC19C2.07;SPAC4H3.10C;SPAC5H10.06C;SPAC26F1.06;SPBC14F5.04C;SPAC14C4.14
GO Biological Process	GO:0072524	pyridine-containing compound metabolic process	Enriched	5.10204081632653 (15/294)	1.22687439143135 (63/5135)	0.000126873	SPBC354.12;SPBC1815.01;SPBC660.16;SPCC24B10.21;SPCC1020.06C;SPBC2G5.05;SPAC29B12.04;SPBC16H5.02;SPCC13B11.01;SPBC32F12.11;SPBC19C2.07;SPAC4H3.10C;SPAC5H10.06C;SPAC26F1.06;SPBC14F5.04C
GO Biological Process	GO:0006091	generation of precursor metabolites and energy	Enriched	5.78231292517007 (17/294)	1.57740993184031 (81/5135)	0.000166403	SPBP4H10.15;SPAC1F8.07C;SPBC354.12;SPBC1815.01;SPBC660.16;SPCC24B10.21;SPBC16H5.02;SPCC1682.01;SPCC13B11.01;SPBC17G9.11C;SPBC32F12.11;SPBC19C2.07;SPAC24C9.06C;SPAC4H3.10C;SPAC5H10.06C;SPAC26F1.06;SPBC14F5.04C
GO Biological Process	GO:0006732	coenzyme metabolic process	Enriched	7.82312925170068 (23/294)	2.66796494644596 (137/5135)	0.000171165	SPBC30D10.13C;SPCC794.07;SPBC354.12;SPBC1815.01;SPBC660.16;SPCC24B10.21;SPCC1020.06C;SPAC26F1.03;SPCC1223.08C;SPBC2G5.05;SPAC29B12.04;SPAC56E4.04C;SPAC18G6.04C;SPAC24C9.12C;SPBC16H5.02;SPCC13B11.01;SPBC32F12.11;SPBC19C2.07;SPAC4H3.10C;SPAC5H10.06C;SPAC26F1.06;SPBC14F5.05C;SPBC14F5.04C
GO Biological Process	GO:0009123	nucleoside monophosphate metabolic process	Enriched	6.46258503401361 (19/294)	1.92794547224927 (99/5135)	0.000171388	SPBC354.12;SPAC1071.10C;SPCC1840.06;SPBC1815.01;SPCC24B10.21;SPAC222.12C;SPBC29A10.13;SPBC16H5.02;SPCC1682.01;SPCC13B11.01;SPBC32F12.11;SPBC19C2.07;SPAC4H3.10C;SPAC5H10.06C;SPCC1620.06C;SPAC26F1.06;SPBC14F5.04C;SPAC14C4.14;SPAC22G7.06C
GO Biological Process	GO:0044281	small molecule metabolic process	Enriched	21.0884353741497 (62/294)	11.7624148003895 (604/5135)	0.000173648	SPBP4H10.15;SPBC30D10.13C;SPAC1F8.07C;SPCC794.07;SPAC3A12.17C;SPBC354.12;SPBC8D2.18C;SPBC17G9.03C;SPAC1071.10C;SPCC1840.06;SPBC1815.01;SPBC27.08C;SPBC19C7.06;SPAC17A5.15C;SPBC56F2.12;SPBC660.16;SPCC24B10.21;SPCC1223.07C;SPCC1020.06C;SPAC10F6.01C;SPAC30C2.04;SPCC1906.01;SPBC26H8.01;SPAC26F1.03;SPCC1223.08C;SPBC2G5.05;SPAC29B12.04;SPAC17H9.13C;SPBC1709.02C;SPAC23C11.09;SPAC222.12C;SPBC25H2.02;SPAC9…
GO Biological Process	GO:0019674	NAD metabolic process	Enriched	3.74149659863946 (11/294)	0.701071080817916 (36/5135)	0.000217864	SPBC354.12;SPBC1815.01;SPCC24B10.21;SPBC16H5.02;SPCC13B11.01;SPBC32F12.11;SPBC19C2.07;SPAC4H3.10C;SPAC5H10.06C;SPAC26F1.06;SPBC14F5.04C
GO Biological Process	GO:0009116	nucleoside metabolic process	Enriched	6.80272108843537 (20/294)	2.16163583252191 (111/5135)	0.000251315	SPBC354.12;SPAC1071.10C;SPCC1840.06;SPBC1815.01;SPCC24B10.21;SPAC222.12C;SPAC56E4.04C;SPBC29A10.13;SPBC16H5.02;SPCC1682.01;SPCC13B11.01;SPBC32F12.11;SPBC19C2.07;SPAC4H3.10C;SPAC5H10.06C;SPAC26F1.06;SPBC14F5.05C;SPBC14F5.04C;SPAC14C4.14;SPAC22G7.06C
GO Biological Process	GO:0009150	purine ribonucleotide metabolic process	Enriched	6.12244897959184 (18/294)	1.83057448880234 (94/5135)	0.00031676	SPBC354.12;SPAC1071.10C;SPCC1840.06;SPBC1815.01;SPCC24B10.21;SPAC222.12C;SPAC56E4.04C;SPBC29A10.13;SPBC16H5.02;SPCC1682.01;SPCC13B11.01;SPBC32F12.11;SPBC19C2.07;SPAC4H3.10C;SPAC5H10.06C;SPAC26F1.06;SPBC14F5.04C;SPAC14C4.14
GO Biological Process	GO:0006464	cellular protein modification process	Underrepresented	4.42176870748299 (13/294)	12.1129503407984 (622/5135)	0.000360461	SPBC8D2.17;SPAC24H6.01C;SPAC17A2.13C;SPAC25G10.01;SPBC3D6.02;SPAC31G5.13;SPBC32H8.12C;SPAC589.10C;SPBC32F12.11;SPBC28F2.03;SPBC17G9.05;SPAC17H9.12C;SPAC27D7.14C
GO Biological Process	GO:0019318	hexose metabolic process	Enriched	4.08163265306122 (12/294)	0.876338851022395 (45/5135)	0.000360461	SPBC354.12;SPBC1815.01;SPCC24B10.21;SPBC16H5.02;SPCC13B11.01;SPBC17G9.11C;SPBC32F12.11;SPBC19C2.07;SPAC4H3.10C;SPAC5H10.06C;SPAC26F1.06;SPBC14F5.04C
GO Biological Process	GO:0036211	protein modification process	Underrepresented	4.42176870748299 (13/294)	12.1129503407984 (622/5135)	0.000360461	SPBC8D2.17;SPAC24H6.01C;SPAC17A2.13C;SPAC25G10.01;SPBC3D6.02;SPAC31G5.13;SPBC32H8.12C;SPAC589.10C;SPBC32F12.11;SPBC28F2.03;SPBC17G9.05;SPAC17H9.12C;SPAC27D7.14C
GO Biological Process	GO:0061077	chaperone-mediated protein folding	Enriched	2.04081632653061 (6/294)	0.194741966893866 (10/5135)	0.000399363	SPBC16D10.08C;SPAC926.04C;SPBC1709.05;SPCC1739.13;SPBC3E7.02C;SPAC12G12.04
GO Biological Process	GO:1901657	glycosyl compound metabolic process	Enriched	6.80272108843537 (20/294)	2.23953261927945 (115/5135)	0.000418015	SPBC354.12;SPAC1071.10C;SPCC1840.06;SPBC1815.01;SPCC24B10.21;SPAC222.12C;SPAC56E4.04C;SPBC29A10.13;SPBC16H5.02;SPCC1682.01;SPCC13B11.01;SPBC32F12.11;SPBC19C2.07;SPAC4H3.10C;SPAC5H10.06C;SPAC26F1.06;SPBC14F5.05C;SPBC14F5.04C;SPAC14C4.14;SPAC22G7.06C
GO Biological Process	GO:0072521	purine-containing compound metabolic process	Enriched	7.14285714285714 (21/294)	2.43427458617332 (125/5135)	0.000422576	SPBC354.12;SPAC1071.10C;SPCC1840.06;SPBC1815.01;SPCC24B10.21;SPAC222.12C;SPAC9.09;SPAC56E4.04C;SPBC29A10.13;SPBC16H5.02;SPCC1682.01;SPCC13B11.01;SPBC32F12.11;SPBC19C2.07;SPAC4H3.10C;SPAC5H10.06C;SPCC1620.06C;SPAC26F1.06;SPBC14F5.05C;SPBC14F5.04C;SPAC14C4.14
GO Biological Process	GO:0006163	purine nucleotide metabolic process	Enriched	6.46258503401361 (19/294)	2.06426484907498 (106/5135)	0.000438463	SPBC354.12;SPAC1071.10C;SPCC1840.06;SPBC1815.01;SPCC24B10.21;SPAC222.12C;SPAC56E4.04C;SPBC29A10.13;SPBC16H5.02;SPCC1682.01;SPCC13B11.01;SPBC32F12.11;SPBC19C2.07;SPAC4H3.10C;SPAC5H10.06C;SPCC1620.06C;SPAC26F1.06;SPBC14F5.04C;SPAC14C4.14
GO Biological Process	GO:0006413	translational initiation	Enriched	4.08163265306122 (12/294)	0.895813047711782 (46/5135)	0.000438463	SPAC25G10.08;SPAC3G9.09C;SPCC1795.11;SPAC4A8.16C;SPBC17D11.05;SPCC825.01;SPBC25H2.07;SPAC4D7.05;SPAC17C9.03;SPBC18H10.03;SPAC32A11.04C;SPBC17G9.09
GO Biological Process	GO:0051186	cofactor metabolic process	Enriched	8.16326530612245 (24/294)	3.05744888023369 (157/5135)	0.000483635	SPBC30D10.13C;SPCC794.07;SPBC354.12;SPBC1815.01;SPBC660.16;SPCC24B10.21;SPCC1020.06C;SPAC26F1.03;SPCC1223.08C;SPBC2G5.05;SPAC29B12.04;SPAC56E4.04C;SPAC18G6.04C;SPAC24C9.12C;SPBC16H5.02;SPCC13B11.01;SPBC32F12.11;SPBC19C2.07;SPAC4H3.10C;SPAC5H10.06C;SPAC26F1.06;SPBC14F5.05C;SPBC14F5.04C;SPCC330.03C
GO Biological Process	GO:0043412	macromolecule modification	Underrepresented	5.78231292517007 (17/294)	13.9629990262902 (717/5135)	0.000500741	SPBC8D2.17;SPAC24H6.01C;SPBC21D10.11C;SPAC17A2.13C;SPAC29A4.04C;SPAC18G6.07C;SPAC25G10.01;SPBC3D6.02;SPAC31G5.13;SPBC32H8.12C;SPAC589.10C;SPBC32F12.11;SPBC28F2.03;SPBC17G9.05;SPAC17H9.12C;SPAC27D7.14C;SPBC2D10.10C
GO Biological Process	GO:0044272	sulfur compound biosynthetic process	Enriched	4.76190476190476 (14/294)	1.22687439143135 (63/5135)	0.000546579	SPBC30D10.13C;SPCC794.07;SPAC3A12.17C;SPBC27.08C;SPAC10F6.01C;SPBC26H8.01;SPAC26F1.03;SPAC9.09;SPAC56E4.04C;SPBC15D4.09C;SPAC7D4.07C;SPBC2G5.06C;SPCC584.01C;SPBC14F5.05C
GO Biological Process	GO:0009259	ribonucleotide metabolic process	Enriched	6.46258503401361 (19/294)	2.14216163583252 (110/5135)	0.000704753	SPBC354.12;SPAC1071.10C;SPCC1840.06;SPBC1815.01;SPCC24B10.21;SPAC222.12C;SPAC56E4.04C;SPBC29A10.13;SPBC16H5.02;SPCC1682.01;SPCC13B11.01;SPBC32F12.11;SPBC19C2.07;SPAC4H3.10C;SPAC5H10.06C;SPAC26F1.06;SPBC14F5.04C;SPAC14C4.14;SPAC22G7.06C
GO Biological Process	GO:0006457	protein folding	Enriched	6.12244897959184 (18/294)	1.96689386562804 (101/5135)	0.000762443	SPBC405.06;SPBC16D10.08C;SPAC110.04C;SPAC664.11;SPBC25H2.05;SPAC22A12.15C;SPBC16G5.11C;SPBC530.03C;SPAC4F10.14C;SPAC926.04C;SPBC1709.05;SPBC1778.01C;SPCC1739.13;SPBC1734.11;SPBC3E7.02C;SPBC28F2.03;SPBC17G9.05;SPAC12G12.04
GO Biological Process	GO:0006733	oxidoreduction coenzyme metabolic process	Enriched	4.76190476190476 (14/294)	1.28529698149951 (66/5135)	0.000908731	SPBC354.12;SPBC1815.01;SPBC660.16;SPCC24B10.21;SPCC1020.06C;SPBC2G5.05;SPBC16H5.02;SPCC13B11.01;SPBC32F12.11;SPBC19C2.07;SPAC4H3.10C;SPAC5H10.06C;SPAC26F1.06;SPBC14F5.04C
GO Biological Process	GO:0016052	carbohydrate catabolic process	Enriched	4.42176870748299 (13/294)	1.12950340798442 (58/5135)	0.000961713	SPBC354.12;SPAC1002.13C;SPBC1815.01;SPCC24B10.21;SPAC821.09;SPBC16H5.02;SPCC13B11.01;SPBC32F12.11;SPBC19C2.07;SPAC4H3.10C;SPAC5H10.06C;SPAC26F1.06;SPBC14F5.04C
GO Biological Process	GO:0044724	single-organism carbohydrate catabolic process	Enriched	4.08163265306122 (12/294)	0.993184031158715 (51/5135)	0.00119104	SPBC354.12;SPBC1815.01;SPCC24B10.21;SPAC821.09;SPBC16H5.02;SPCC13B11.01;SPBC32F12.11;SPBC19C2.07;SPAC4H3.10C;SPAC5H10.06C;SPAC26F1.06;SPBC14F5.04C
GO Biological Process	GO:0005996	monosaccharide metabolic process	Enriched	4.08163265306122 (12/294)	1.03213242453749 (53/5135)	0.00177235	SPBC354.12;SPBC1815.01;SPCC24B10.21;SPBC16H5.02;SPCC13B11.01;SPBC17G9.11C;SPBC32F12.11;SPBC19C2.07;SPAC4H3.10C;SPAC5H10.06C;SPAC26F1.06;SPBC14F5.04C
GO Biological Process	GO:0006366	transcription from RNA polymerase II promoter	Underrepresented	1.36054421768707 (4/294)	6.44595910418695 (331/5135)	0.0021469	SPAC8E11.02C;SPAC57A10.09C;SPBC17G9.05;SPAC27D7.14C
GO Biological Process	GO:0055086	nucleobase-containing small molecule metabolic process	Enriched	9.18367346938776 (27/294)	4.07010710808179 (209/5135)	0.00271488	SPBC354.12;SPAC1071.10C;SPCC1840.06;SPBC1815.01;SPBC660.16;SPCC24B10.21;SPCC1020.06C;SPCC1906.01;SPCC1223.08C;SPBC2G5.05;SPAC222.12C;SPAC9.09;SPAC56E4.04C;SPBC29A10.13;SPBC16H5.02;SPCC1682.01;SPCC13B11.01;SPBC32F12.11;SPBC19C2.07;SPAC4H3.10C;SPAC5H10.06C;SPCC1620.06C;SPAC26F1.06;SPBC14F5.05C;SPBC14F5.04C;SPAC14C4.14;SPAC22G7.06C
GO Biological Process	GO:0009117	nucleotide metabolic process	Enriched	8.50340136054422 (25/294)	3.56377799415774 (183/5135)	0.00278452	SPBC354.12;SPAC1071.10C;SPCC1840.06;SPBC1815.01;SPBC660.16;SPCC24B10.21;SPCC1020.06C;SPCC1906.01;SPCC1223.08C;SPBC2G5.05;SPAC222.12C;SPAC56E4.04C;SPBC29A10.13;SPBC16H5.02;SPCC1682.01;SPCC13B11.01;SPBC32F12.11;SPBC19C2.07;SPAC4H3.10C;SPAC5H10.06C;SPCC1620.06C;SPAC26F1.06;SPBC14F5.04C;SPAC14C4.14;SPAC22G7.06C
GO Biological Process	GO:0032774	RNA biosynthetic process	Underrepresented	3.40136054421769 (10/294)	9.5618305744888 (491/5135)	0.00296676	SPBC14C8.14C;SPBC21D10.12;SPAC8E11.02C;SPCC285.17;SPAC57A10.09C;SPCC550.14;SPBC17G9.05;SPAC29B12.08;SPAC27D7.14C;SPCC576.03C
GO Biological Process	GO:0006357	regulation of transcription from RNA polymerase II promoter	Underrepresented	1.02040816326531 (3/294)	5.56962025316456 (286/5135)	0.00333316	SPAC8E11.02C;SPAC57A10.09C;SPBC17G9.05
GO Biological Process	GO:0006753	nucleoside phosphate metabolic process	Enriched	8.50340136054422 (25/294)	3.68062317429406 (189/5135)	0.00377922	SPBC354.12;SPAC1071.10C;SPCC1840.06;SPBC1815.01;SPBC660.16;SPCC24B10.21;SPCC1020.06C;SPCC1906.01;SPCC1223.08C;SPBC2G5.05;SPAC222.12C;SPAC56E4.04C;SPBC29A10.13;SPBC16H5.02;SPCC1682.01;SPCC13B11.01;SPBC32F12.11;SPBC19C2.07;SPAC4H3.10C;SPAC5H10.06C;SPCC1620.06C;SPAC26F1.06;SPBC14F5.04C;SPAC14C4.14;SPAC22G7.06C
GO Biological Process	GO:0006351	transcription, DNA-templated	Underrepresented	3.40136054421769 (10/294)	9.34761441090555 (480/5135)	0.00396041	SPBC14C8.14C;SPBC21D10.12;SPAC8E11.02C;SPCC285.17;SPAC57A10.09C;SPCC550.14;SPBC17G9.05;SPAC29B12.08;SPAC27D7.14C;SPCC576.03C
GO Biological Process	GO:0097659	nucleic acid-templated transcription	Underrepresented	3.40136054421769 (10/294)	9.34761441090555 (480/5135)	0.00396041	SPBC14C8.14C;SPBC21D10.12;SPAC8E11.02C;SPCC285.17;SPAC57A10.09C;SPCC550.14;SPBC17G9.05;SPAC29B12.08;SPAC27D7.14C;SPCC576.03C
GO Biological Process	GO:0006418	tRNA aminoacylation for protein translation	Enriched	3.06122448979592 (9/294)	0.701071080817916 (36/5135)	0.00688638	SPBC17G9.03C;SPBC19C7.06;SPAC17A5.15C;SPCC1223.07C;SPAC30C2.04;SPBC1709.02C;SPAC23C11.09;SPBC25H2.02;SPBC17A3.04C
GO Biological Process	GO:0006259	DNA metabolic process	Underrepresented	1.70068027210884 (5/294)	6.30963972736125 (324/5135)	0.0083961	SPBC3E7.08C;SPBC354.10;SPBC216.05;SPCC1672.02C;SPAC4G9.11C
GO Biological Process	GO:0051083	'de novo' cotranslational protein folding	Enriched	1.02040816326531 (3/294)	0.0584225900681597 (3/5135)	0.0083961	SPBC25H2.05;SPAC4F10.14C;SPBC1709.05
GO Biological Process	GO:0051321	meiotic cell cycle	Underrepresented	0.680272108843537 (2/294)	4.4985394352483 (231/5135)	0.00969988	SPBC146.13C;SPAC29A4.05
GO Biological Process	GO:0006790	sulfur compound metabolic process	Enriched	5.10204081632653 (15/294)	1.81110029211295 (93/5135)	0.00975127	SPBC30D10.13C;SPCC794.07;SPAC3A12.17C;SPBC8D2.18C;SPBC27.08C;SPAC10F6.01C;SPBC26H8.01;SPAC26F1.03;SPAC9.09;SPAC56E4.04C;SPBC15D4.09C;SPAC7D4.07C;SPBC2G5.06C;SPCC584.01C;SPBC14F5.05C
Gene Expression		Highly expressed genes	Enriched	56.4625850340136 (166/294)	8.89970788704966 (457/5135)	1.2968e-102	SPAC3H5.05C;SPAC25G10.08;SPBC30D10.13C;SPAC1F8.07C;SPCC622.09;SPCC794.07;SPCC364.06;SPAC57A7.12;SPBP22H7.08;SPCC74.05;SPCC622.18;SPBC354.12;SPBC8D2.18C;SPCC18.14C;SPBC17G9.03C;SPCC364.03;SPAC1071.10C;SPBC16A3.08C;SPAC31G5.17C;SPAC1002.13C;SPAC3G9.09C;SPCC1840.02C;SPAC6G9.09C;SPBC1815.01;SPCC1795.11;SPCC1393.03;SPBC1289.03C;SPBC27.08C;SPBC21C3.13;SPAC17A2.13C;SPBC19C7.06;SPAC521.05;SPCC417.08;SPAC…
Gene Expression		Ribosomal protein module Homol D E	Enriched	32.9931972789116 (97/294)	4.32327166504382 (222/5135)	5.85959e-63	SPAPB17E12.13;SPAC3H5.05C;SPAC1F8.07C;SPAC57A7.12;SPCC74.05;SPCC622.18;SPBC8D2.18C;SPCC18.14C;SPBC17G9.03C;SPCC364.03;SPBC16A3.08C;SPAC31G5.17C;SPAC3G9.09C;SPAC6G9.09C;SPAC4G9.17C;SPBC11B10.04C;SPCC1393.03;SPBC27.08C;SPAC806.03C;SPBC21C3.13;SPAC521.05;SPAC29A4.04C;SPAC4G9.16C;SPBC56F2.12;SPBC646.10C;SPBC839.05C;SPAC3G9.03;SPBC21B10.10;SPAC664.11;SPBC25H2.05;SPBC2F12.04;SPAC144.11;SPCC576.09;SPAC1…
Gene Expression		Ribosomal protein module 2	Enriched	34.3537414965986 (101/294)	5.2190847127556 (268/5135)	2.51754e-58	SPAPB17E12.13;SPAC3H5.05C;SPAC1F8.07C;SPCC74.05;SPCC622.18;SPCC18.14C;SPBC17G9.03C;SPCC364.03;SPBC16A3.08C;SPAC31G5.17C;SPAC6G9.09C;SPAC4G9.17C;SPBC11B10.04C;SPCC1393.03;SPAC806.03C;SPBC27.08C;SPBC21C3.13;SPAC521.05;SPAC29A4.04C;SPAC4G9.16C;SPBC56F2.12;SPBC646.10C;SPBC839.05C;SPAC3G9.03;SPBC21B10.10;SPAC664.11;SPBC25H2.05;SPBC2F12.04;SPAC144.11;SPCC576.09;SPAC10F6.01C;SPAC17G6.06;SPBC56F2.02;SPBC…
Gene Expression		Oxidative Stess Cluster 6	Enriched	25.1700680272109 (74/294)	3.48588120740019 (179/5135)	1.59964e-44	SPAC3H5.05C;SPAC1F8.07C;SPAC57A7.12;SPBP22H7.08;SPCC74.05;SPCC622.18;SPBC8D2.18C;SPCC364.03;SPBC16A3.08C;SPAC31G5.17C;SPAC3G9.09C;SPAC6G9.09C;SPCC1393.03;SPBC1289.03C;SPBC21C3.13;SPBC19C7.06;SPAC521.05;SPAC29A4.04C;SPAC4G9.16C;SPBC56F2.12;SPBC646.10C;SPBC839.05C;SPAC3G9.03;SPBC21B10.10;SPBC25H2.05;SPBC2F12.04;SPAC144.11;SPAC30C2.04;SPBC56F2.02;SPBC365.03C;SPAPJ698.02C;SPBC29A3.04;SPCC1223.08C;SPA…
Gene Expression		Core Environmental Stress Response repressed	Enriched	37.0748299319728 (109/294)	8.5491723466407 (439/5135)	6.30095e-43	SPAPB17E12.13;SPAC3H5.05C;SPAC959.03C;SPAC20G8.09C;SPAC1F8.07C;SPAC1F7.02C;SPAC57A7.12;SPBP22H7.08;SPCC74.05;SPCC622.18;SPBC8D2.18C;SPCC364.03;SPBC14C8.14C;SPBC16A3.08C;SPAC31G5.17C;SPAC1002.13C;SPAC3G9.09C;SPAC6G9.09C;SPCC1795.11;SPCC1393.03;SPBC1289.03C;SPAC806.03C;SPBC21C3.13;SPAC12G12.02;SPBC19C7.06;SPAC521.05;SPCC417.08;SPAC29A4.04C;SPAC4G9.16C;SPBC776.08C;SPBC56F2.12;SPBC646.10C;SPBP8B7.16C…
Gene Expression		Oxidative Stess Cluster 11	Enriched	20.0680272108844 (59/294)	2.27848101265823 (117/5135)	5.54313e-41	SPAPB17E12.13;SPBP22H7.08;SPCC74.05;SPCC622.18;SPCC364.03;SPBC16A3.08C;SPAC31G5.17C;SPAC6G9.09C;SPCC1393.03;SPBC1289.03C;SPAC806.03C;SPBC21C3.13;SPAC521.05;SPAC4G9.16C;SPBC56F2.12;SPBC839.05C;SPAC3G9.03;SPBC25H2.05;SPBC2F12.04;SPAC144.11;SPCC576.09;SPBC56F2.02;SPBC365.03C;SPAPJ698.02C;SPBC29A3.04;SPAC26A3.04;SPAC24H6.07;SPAC26A3.07C;SPBC29A3.12;SPCC1682.14;SPCC663.04;SPBC685.07C;SPAC4F10.14C;SPCC…
Gene Expression		Oxidative Stess Cluster 9	Enriched	21.7687074829932 (64/294)	2.88218111002921 (148/5135)	1.67526e-39	SPAPB17E12.13;SPAC3H5.05C;SPBP22H7.08;SPCC74.05;SPCC622.18;SPCC18.14C;SPCC364.03;SPBC16A3.08C;SPAC31G5.17C;SPAC6G9.09C;SPCC1393.03;SPBC1289.03C;SPBC21C3.13;SPAC521.05;SPAC4G9.16C;SPBC56F2.12;SPBC839.05C;SPAC3G9.03;SPBC21B10.10;SPBC25H2.05;SPBC2F12.04;SPAC144.11;SPBC56F2.02;SPBC365.03C;SPAPJ698.02C;SPAC3H5.12C;SPBC29A3.04;SPCC1223.05C;SPAC26A3.04;SPAC24H6.07;SPAC26A3.07C;SPBC29A3.12;SPCC1682.14;SP…
Gene Expression		Caffeine and Rapamycin repressed	Enriched	21.4285714285714 (63/294)	5.92015579357351 (304/5135)	3.12611e-18	SPAC3H5.05C;SPAC959.03C;SPAC20G8.09C;SPAC1F7.02C;SPAC57A7.12;SPBP22H7.08;SPCC74.05;SPCC622.18;SPCC364.03;SPAC31G5.17C;SPBC16A3.08C;SPAC6G9.09C;SPCC1795.11;SPCC1393.03;SPAC806.03C;SPBC21C3.13;SPAC12G12.02;SPAC29A4.04C;SPBP8B7.16C;SPCC1183.07;SPAC3G9.03;SPBC21B10.10;SPAC23G3.06;SPBC2F12.04;SPAC144.11;SPCP1E11.08;SPBC365.03C;SPAPJ698.02C;SPBC1A4.07C;SPAC140.02;SPCC1827.05C;SPAC26A3.04;SPAC664.06;SPA…
Gene Expression		Lowly expressed	Underrepresented	0.680272108843537 (2/294)	7.57546251217137 (389/5135)	2.45989e-06	SPBC1685.13;SPAC14C4.14
Gene Expression		Middle meiotic genes	Underrepresented	2.72108843537415 (8/294)	10.6718597857838 (548/5135)	2.47793e-05	SPAC24H6.01C;SPAC23C11.11;SPAC17A5.14;SPBP8B7.24C;SPAC1565.08;SPBC3E7.02C;SPBC17G9.05;SPAC29A4.05
Gene Expression		Reproduction module	Underrepresented	0.680272108843537 (2/294)	5.74488802336904 (295/5135)	0.000442211	SPAC926.04C;SPAC3A11.10C
Gene Expression		Repressed gar2 mutant	Enriched	4.08163265306122 (12/294)	1.14897760467381 (59/5135)	0.00491564	SPBC1815.01;SPBC2G2.04C;SPBC660.16;SPAC10F6.01C;SPBC26H8.01;SPAC140.02;SPAC9.09;SPAC7D4.07C;SPAC26F1.06;SPBC14F5.05C;SPBC14F5.04C;SPAC1A6.04C
Gene Expression		Meiosis sporulation module	Underrepresented	1.02040816326531 (3/294)	5.25803310613437 (270/5135)	0.0066455	SPBP8B7.24C;SPAC926.04C;SPBC3E7.02C
Gene Expression		Oxidative Stess Cluster 7	Enriched	4.42176870748299 (13/294)	1.36319376825706 (70/5135)	0.00667517	SPBC16D10.08C;SPAC110.04C;SPAC664.11;SPAC22A12.15C;SPAC31G5.13;SPBC15D4.09C;SPAC926.04C;SPAC2C4.05;SPAC1565.08;SPCC1739.13;SPBC17G9.05;SPBC14F5.04C;SPAC12G12.04
Gene Features		Genetic diversity (pi) among non-clonal strains	Lower	0.00201237	0.00252041	2.49684e-07	SPAC24H6.07;SPAC222.12C;SPAC22A12.15C;SPAC10F6.01C;SPAC6F12.07;SPAC17A5.03;SPAC23C11.02C;SPAC23C11.11;SPAC18G6.07C;SPAC4A8.11C;SPAC6G9.09C;SPAC8E11.02C;SPAC1556.05C;SPAC1071.10C;SPAC926.04C;SPAC1F7.13C;SPAC1834.04;SPAC29B12.04;SPAC22G7.06C;SPAC57A10.09C;SPAC20G8.09C;SPAC3A12.17C;SPAC1705.03C;SPAC664.04C;SPAC17A5.14;SPAC31G5.13;SPAC926.09C;SPAC2C4.05;SPAC30C2.04;SPAC26F1.06;SPAC227.18;SPAC1A6.04C;…
Gene Features		Average intron length	Higher	140.208	92.0978	0.00154006	SPAC24H6.07;SPAC6F12.07;SPAC23C11.11;SPAC8E11.02C;SPAC1556.05C;SPAC57A10.09C;SPAC20G8.09C;SPAC664.04C;SPAC17A5.14;SPAC2C4.05;SPAC56E4.04C;SPAC1805.13;SPAC31G5.15;SPAC3G9.09C;SPAC23A1.11;SPAC4F10.14C;SPAC4D7.05;SPAC110.04C;SPAC17H9.13C;SPAC18G6.04C;SPAC4G9.17C;SPAC3G9.03;SPAC26A3.05;SPAC17A2.13C;SPAC458.02C;SPAC23G3.06;SPAC57A7.12;SPAC32A11.04C;SPAC6G10.07;SPAC328.10C;SPAC16E8.01;SPAC323.04;SPAC63…
Gene Features		Length of first intron	Higher	141.432	91.1242	0.00260775	SPAC24H6.07;SPAC6F12.07;SPAC23C11.11;SPAC8E11.02C;SPAC1556.05C;SPAC57A10.09C;SPAC20G8.09C;SPAC664.04C;SPAC17A5.14;SPAC2C4.05;SPAC56E4.04C;SPAC1805.13;SPAC31G5.15;SPAC3G9.09C;SPAC23A1.11;SPAC4F10.14C;SPAC4D7.05;SPAC110.04C;SPAC17H9.13C;SPAC18G6.04C;SPAC4G9.17C;SPAC3G9.03;SPAC26A3.05;SPAC17A2.13C;SPAC458.02C;SPAC23G3.06;SPAC57A7.12;SPAC32A11.04C;SPAC6G10.07;SPAC328.10C;SPAC16E8.01;SPAC323.04;SPAC63…
Phenotypes (FYPO)	FYPO:0002151	inviable spore	Enriched	21.7687074829932 (64/294)	9.15287244401168 (470/5135)	2.69379e-09	SPAC25G10.08;SPAC959.03C;SPCC162.07;SPCC622.09;SPAC1F7.02C;SPCC18.14C;SPBC17G9.03C;SPAC1071.10C;SPBC14C8.14C;SPAC3G9.09C;SPCC1795.11;SPBC1289.03C;SPAC12G12.02;SPBC19C7.06;SPCC417.08;SPBC83.08;SPAC17A5.15C;SPAC4A8.16C;SPBC646.10C;SPBC660.16;SPCC1183.07;SPAC23G3.06;SPAC664.11;SPBC17D11.05;SPAC22A12.15C;SPCC576.09;SPCP1E11.08;SPCC1281.01;SPAC26F1.03;SPCC1827.05C;SPAC637.05C;SPAC664.06;SPBC1709.02C;S…
Phenotypes (FYPO)	FYPO:0000311	inviable after spore germination with normal, unseptated germ tube morphology	Enriched	11.2244897959184 (33/294)	4.61538461538462 (237/5135)	0.000139002	SPAC959.03C;SPCC622.09;SPBC16C6.07C;SPBC4.07C;SPAC1071.10C;SPBC14C8.14C;SPBC1289.03C;SPAC12G12.02;SPAC4A8.16C;SPBC660.16;SPCC576.09;SPCP1E11.08;SPCC1281.01;SPAC26F1.03;SPAC637.05C;SPBC1709.02C;SPCC576.10C;SPAC56E4.04C;SPBP19A11.03C;SPBC713.10;SPBC16H5.02;SPAC1565.08;SPAC664.05;SPAC26A3.05;SPCC1672.07;SPBC16G5.14C;SPBC25H2.07;SPAC26F1.06;SPBC4F6.18C;SPAC17C9.03;SPBC17A3.04C;SPAC19D5.05C;SPBC18H10.…
Phenotypes (FYPO)	FYPO:0002061	inviable vegetative cell population	Enriched	39.7959183673469 (117/294)	27.8675754625122 (1431/5135)	0.000422576	SPAC25G10.08;SPBP4H10.15;SPAC959.03C;SPAC1F8.07C;SPCC162.07;SPCC622.09;SPAC17A2.03C;SPAC24H6.01C;SPCC364.06;SPAC1F7.02C;SPBC16C6.07C;SPCC18.14C;SPBC17G9.03C;SPBC4.07C;SPAC23C11.11;SPBC14C8.14C;SPAC1071.10C;SPAC1002.13C;SPAC3G9.09C;SPCC1840.02C;SPAC4G9.17C;SPCC1795.11;SPBC11B10.04C;SPBC1289.03C;SPAC12G12.02;SPBC19C7.06;SPCC417.08;SPAC29A4.04C;SPBC83.08;SPAC17A5.15C;SPAC4A8.16C;SPAC1F7.04;SPBC2G2.0…
Phenotypes (FYPO)	FYPO:0000049	inviable cell	Enriched	40.4761904761905 (119/294)	28.6854917234664 (1473/5135)	0.000500454	SPAC25G10.08;SPBP4H10.15;SPBC30D10.13C;SPAC959.03C;SPAC1F8.07C;SPCC162.07;SPCC622.09;SPAC17A2.03C;SPAC24H6.01C;SPCC364.06;SPAC1F7.02C;SPBC16C6.07C;SPCC18.14C;SPBC17G9.03C;SPCC364.03;SPBC4.07C;SPAC23C11.11;SPBC14C8.14C;SPAC1071.10C;SPAC1002.13C;SPAC3G9.09C;SPCC1840.02C;SPAC4G9.17C;SPCC1795.11;SPBC11B10.04C;SPBC1289.03C;SPAC17A5.14;SPAC12G12.02;SPBC19C7.06;SPCC417.08;SPAC29A4.04C;SPBC83.08;SPAC17A5…
Phenotypes (FYPO)	FYPO:0002059	inviable cell population	Enriched	39.7959183673469 (117/294)	28.0428432327167 (1440/5135)	0.000560146	SPAC25G10.08;SPBP4H10.15;SPAC959.03C;SPAC1F8.07C;SPCC162.07;SPCC622.09;SPAC17A2.03C;SPAC24H6.01C;SPCC364.06;SPAC1F7.02C;SPBC16C6.07C;SPCC18.14C;SPBC17G9.03C;SPBC4.07C;SPAC23C11.11;SPBC14C8.14C;SPAC1071.10C;SPAC1002.13C;SPAC3G9.09C;SPCC1840.02C;SPAC4G9.17C;SPCC1795.11;SPBC11B10.04C;SPBC1289.03C;SPAC12G12.02;SPBC19C7.06;SPCC417.08;SPAC29A4.04C;SPBC83.08;SPAC17A5.15C;SPAC4A8.16C;SPAC1F7.04;SPBC2G2.0…
Phenotypes (FYPO)	FYPO:0000310	inviable after spore germination, without cell division, with normal germ tube morphology	Enriched	12.2448979591837 (36/294)	5.90068159688413 (303/5135)	0.00106648	SPAC959.03C;SPCC622.09;SPBC16C6.07C;SPBC4.07C;SPBC14C8.14C;SPAC1071.10C;SPBC1289.03C;SPAC12G12.02;SPAC4A8.16C;SPBC660.16;SPCC576.09;SPCP1E11.08;SPCC1281.01;SPAC26F1.03;SPAC637.05C;SPAC31G5.13;SPBC1709.02C;SPCC576.10C;SPAC56E4.04C;SPAC19A8.07C;SPBP19A11.03C;SPBC713.10;SPBC16H5.02;SPBC17G9.11C;SPAC1565.08;SPAC664.05;SPAC26A3.05;SPCC1672.07;SPBC16G5.14C;SPBC25H2.07;SPAC26F1.06;SPBC4F6.18C;SPAC17C9.0…
Phenotypes (FYPO)	FYPO:0000136	cellular physical quality phenotype	Enriched	99.3197278911565 (292/294)	94.8198636806232 (4869/5135)	0.00177235	SPAPB17E12.13;SPAC3H5.05C;SPAC25G10.08;SPBC405.06;SPBP4H10.15;SPAC29A4.11;SPBC30D10.13C;SPAC959.03C;SPBC8D2.17;SPAC20G8.09C;SPAC1F8.07C;SPCC162.07;SPCC622.09;SPAC17A2.03C;SPAC24H6.01C;SPCC794.07;SPBC725.09C;SPCC364.06;SPAC1F7.02C;SPAC57A7.12;SPAC3A12.17C;SPCC663.02;SPBC12C2.08;SPBP22H7.08;SPCC74.05;SPBC16C6.07C;SPCC622.18;SPBC354.12;SPBC8D2.18C;SPCC18.14C;SPBC17G9.03C;SPCC364.03;SPBC4.07C;SPAC23C…
Phenotypes (FYPO)	FYPO:0002057	cell population viability	Enriched	99.6598639455782 (293/294)	95.6962025316456 (4914/5135)	0.00233698	SPAPB17E12.13;SPAC3H5.05C;SPAC25G10.08;SPBC405.06;SPBP4H10.15;SPAC29A4.11;SPBC30D10.13C;SPAC959.03C;SPBC8D2.17;SPAC20G8.09C;SPAC1F8.07C;SPCC162.07;SPCC622.09;SPAC17A2.03C;SPAC24H6.01C;SPCC794.07;SPBC725.09C;SPCC364.06;SPAC1F7.02C;SPAC57A7.12;SPAC3A12.17C;SPCC663.02;SPBC12C2.08;SPBP22H7.08;SPCC74.05;SPBC16C6.07C;SPCC622.18;SPBC354.12;SPBC8D2.18C;SPCC18.14C;SPBC17G9.03C;SPCC364.03;SPBC4.07C;SPAC23C…
Phenotypes (FYPO)	FYPO:0000002	cell phenotype	Enriched	99.3197278911565 (292/294)	95.014605647517 (4879/5135)	0.00251646	SPAPB17E12.13;SPAC3H5.05C;SPAC25G10.08;SPBC405.06;SPBP4H10.15;SPAC29A4.11;SPBC30D10.13C;SPAC959.03C;SPBC8D2.17;SPAC20G8.09C;SPAC1F8.07C;SPCC162.07;SPCC622.09;SPAC17A2.03C;SPAC24H6.01C;SPCC794.07;SPBC725.09C;SPCC364.06;SPAC1F7.02C;SPAC57A7.12;SPAC3A12.17C;SPCC663.02;SPBC12C2.08;SPBP22H7.08;SPCC74.05;SPBC16C6.07C;SPCC622.18;SPBC354.12;SPBC8D2.18C;SPCC18.14C;SPBC17G9.03C;SPCC364.03;SPBC4.07C;SPAC23C…
Phenotypes (FYPO)	FYPO:0000003	cell population phenotype	Enriched	99.6598639455782 (293/294)	95.9298928919182 (4926/5135)	0.00486468	SPAPB17E12.13;SPAC3H5.05C;SPAC25G10.08;SPBC405.06;SPBP4H10.15;SPAC29A4.11;SPBC30D10.13C;SPAC959.03C;SPBC8D2.17;SPAC20G8.09C;SPAC1F8.07C;SPCC162.07;SPCC622.09;SPAC17A2.03C;SPAC24H6.01C;SPCC794.07;SPBC725.09C;SPCC364.06;SPAC1F7.02C;SPAC57A7.12;SPAC3A12.17C;SPCC663.02;SPBC12C2.08;SPBP22H7.08;SPCC74.05;SPBC16C6.07C;SPCC622.18;SPBC354.12;SPBC8D2.18C;SPCC18.14C;SPBC17G9.03C;SPCC364.03;SPBC4.07C;SPAC23C…
Phenotypes (FYPO)	FYPO:0000001	phenotype	Enriched	99.6598639455782 (293/294)	96.0077896786758 (4930/5135)	0.0074008	SPAPB17E12.13;SPAC3H5.05C;SPAC25G10.08;SPBC405.06;SPBP4H10.15;SPAC29A4.11;SPBC30D10.13C;SPAC959.03C;SPBC8D2.17;SPAC20G8.09C;SPAC1F8.07C;SPCC162.07;SPCC622.09;SPAC17A2.03C;SPAC24H6.01C;SPCC794.07;SPBC725.09C;SPCC364.06;SPAC1F7.02C;SPAC57A7.12;SPAC3A12.17C;SPCC663.02;SPBC12C2.08;SPBP22H7.08;SPCC74.05;SPBC16C6.07C;SPCC622.18;SPBC354.12;SPBC8D2.18C;SPCC18.14C;SPBC17G9.03C;SPCC364.03;SPBC4.07C;SPAC23C…
Phenotypes (FYPO)	FYPO:0000004	cell viability	Enriched	98.6394557823129 (290/294)	94.1772151898734 (4836/5135)	0.00783993	SPAPB17E12.13;SPAC3H5.05C;SPAC25G10.08;SPBC405.06;SPBP4H10.15;SPAC29A4.11;SPBC30D10.13C;SPAC959.03C;SPBC8D2.17;SPAC20G8.09C;SPAC1F8.07C;SPCC162.07;SPCC622.09;SPAC17A2.03C;SPAC24H6.01C;SPCC794.07;SPBC725.09C;SPCC364.06;SPAC1F7.02C;SPAC57A7.12;SPAC3A12.17C;SPCC663.02;SPBC12C2.08;SPBP22H7.08;SPCC74.05;SPBC16C6.07C;SPCC622.18;SPBC354.12;SPBC8D2.18C;SPCC18.14C;SPBC17G9.03C;SPCC364.03;SPBC4.07C;SPAC23C…
Phenotypes (FYPO)	FYPO:0000632	mitochondrial translation phenotype	Enriched	1.02040816326531 (3/294)	0.0584225900681597 (3/5135)	0.0083961	SPBP4H10.15;SPAC222.12C;SPAC14C4.14
Phenotypes (FYPO)	FYPO:0002056	decreased mitochondrial translation	Enriched	1.02040816326531 (3/294)	0.0584225900681597 (3/5135)	0.0083961	SPBP4H10.15;SPAC222.12C;SPAC14C4.14
Phenotypes (FYPO)	FYPO:0002081	normal growth on TPCK	Enriched	1.02040816326531 (3/294)	0.0584225900681597 (3/5135)	0.0083961	SPBC4.07C;SPAC31G5.13;SPBP19A11.03C
Phenotypes (FYPO)	FYPO:0003154	abnormal vegetative cell growth	Enriched	1.02040816326531 (3/294)	0.0584225900681597 (3/5135)	0.0083961	SPAC23C11.11;SPCC1739.13;SPBC1734.11
Phenotypes (FYPO)	FYPO:0004528	abnormal mitochondrial translation	Enriched	1.02040816326531 (3/294)	0.0584225900681597 (3/5135)	0.0083961	SPBP4H10.15;SPAC222.12C;SPAC14C4.14
Protein Domains (Pfam)	PF00467	KOW motif	Enriched	2.38095238095238 (7/294)	0.194741966893866 (10/5135)	1.93307e-05	SPBC21B10.10;SPBC19F8.08;SPBC685.07C;SPBC336.10C;SPAC959.07;SPBC29B5.03C;SPAC1805.13
Protein Domains (Pfam)	PF01479	S4 domain	Enriched	2.04081632653061 (6/294)	0.136319376825706 (7/5135)	2.19284e-05	SPBC21B10.10;SPBC19F8.08;SPAC24H6.07;SPBC29A3.12;SPAC959.07;SPAC19D5.05C
Protein Domains (Pfam)	PF00012	Hsp70 protein	Enriched	2.04081632653061 (6/294)	0.155793573515093 (8/5135)	7.21098e-05	SPAC57A7.12;SPAC110.04C;SPAC664.11;SPAC22A12.15C;SPBC1709.05;SPCC1739.13
Protein Domains (Pfam)	PF00289	Carbamoyl-phosphate synthase L chain, N-terminal domain	Enriched	1.36054421768707 (4/294)	0.0778967867575463 (4/5135)	0.000643884	SPAC56E4.04C;SPBC17G9.11C;SPBC215.08C;SPAC22G7.06C
Protein Domains (Pfam)	PF02786	Carbamoyl-phosphate synthase L chain, ATP binding domain	Enriched	1.36054421768707 (4/294)	0.0778967867575463 (4/5135)	0.000643884	SPAC56E4.04C;SPBC17G9.11C;SPBC215.08C;SPAC22G7.06C
Protein Domains (Pfam)	PF00163	Ribosomal protein S4/S9 N-terminal domain	Enriched	1.02040816326531 (3/294)	0.0584225900681597 (3/5135)	0.0083961	SPAC24H6.07;SPBC29A3.12;SPAC19D5.05C
Protein Domains (Pfam)	PF00900	Ribosomal family S4e	Enriched	1.02040816326531 (3/294)	0.0584225900681597 (3/5135)	0.0083961	SPBC21B10.10;SPBC19F8.08;SPAC959.07
Protein Domains (Pfam)	PF01201	Ribosomal protein S8e	Enriched	1.02040816326531 (3/294)	0.0584225900681597 (3/5135)	0.0083961	SPAC521.05;SPCP1E11.08;SPAC2C4.16C
Protein Domains (Pfam)	PF08071	RS4NT (NUC023) domain	Enriched	1.02040816326531 (3/294)	0.0584225900681597 (3/5135)	0.0083961	SPBC21B10.10;SPBC19F8.08;SPAC959.07
Protein Features		Protein copies per proliferating cell	Higher	89178.3	11453	5.95533e-72	SPAC24H6.07;SPAC222.12C;SPAC22A12.15C;SPAC10F6.01C;SPAC6F12.07;SPAC23C11.11;SPAC18G6.07C;SPAC4A8.11C;SPAC6G9.09C;SPAC8E11.02C;SPAC1071.10C;SPAC926.04C;SPAC1F7.13C;SPAC29B12.04;SPAC22G7.06C;SPAC57A10.09C;SPAC20G8.09C;SPAC3A12.17C;SPAC1705.03C;SPAC17A5.14;SPAC31G5.13;SPAC926.09C;SPAC2C4.05;SPAC30C2.04;SPAC26F1.06;SPAC227.18;SPAC1A6.04C;SPAC56E4.04C;SPAC664.05;SPAC140.02;SPAC7D4.07C;SPAC1805.13;SPAC…
Protein Features		Protein copies per quiescent cell	Higher	33209	9045.06	2.30648e-49	SPAC24H6.07;SPAC222.12C;SPAC22A12.15C;SPAC10F6.01C;SPAC6F12.07;SPAC23C11.11;SPAC18G6.07C;SPAC4A8.11C;SPAC6G9.09C;SPAC8E11.02C;SPAC1071.10C;SPAC926.04C;SPAC1F7.13C;SPAC29B12.04;SPAC22G7.06C;SPAC57A10.09C;SPAC20G8.09C;SPAC3A12.17C;SPAC1705.03C;SPAC17A5.14;SPAC31G5.13;SPAC926.09C;SPAC2C4.05;SPAC30C2.04;SPAC26F1.06;SPAC227.18;SPAC1A6.04C;SPAC56E4.04C;SPAC664.05;SPAC140.02;SPAC7D4.07C;SPAC1805.13;SPAC…
Protein Features		Alanine	Higher	0.0816258	0.0622207	1.05403e-34	SPAC24H6.07;SPAC222.12C;SPAC22A12.15C;SPAC10F6.01C;SPAC6F12.07;SPAC17A5.03;SPAC23C11.02C;SPAC23C11.11;SPAC18G6.07C;SPAC4A8.11C;SPAC6G9.09C;SPAC8E11.02C;SPAC1556.05C;SPAC1071.10C;SPAC926.04C;SPAC1F7.13C;SPAC1834.04;SPAC29B12.04;SPAC22G7.06C;SPAC57A10.09C;SPAC20G8.09C;SPAC3A12.17C;SPAC1705.03C;SPAC664.04C;SPAC17A5.14;SPAC31G5.13;SPAC926.09C;SPAC2C4.05;SPAC30C2.04;SPAC26F1.06;SPAC227.18;SPAC1A6.04C;…
Protein Features		Serine	Lower	0.0718181	0.0908643	8.13613e-28	SPAC24H6.07;SPAC222.12C;SPAC22A12.15C;SPAC10F6.01C;SPAC6F12.07;SPAC17A5.03;SPAC23C11.02C;SPAC23C11.11;SPAC18G6.07C;SPAC4A8.11C;SPAC6G9.09C;SPAC8E11.02C;SPAC1556.05C;SPAC1071.10C;SPAC926.04C;SPAC1F7.13C;SPAC1834.04;SPAC29B12.04;SPAC22G7.06C;SPAC57A10.09C;SPAC20G8.09C;SPAC3A12.17C;SPAC1705.03C;SPAC664.04C;SPAC17A5.14;SPAC31G5.13;SPAC926.09C;SPAC2C4.05;SPAC30C2.04;SPAC26F1.06;SPAC227.18;SPAC1A6.04C;…
Protein Features		Leucine	Lower	0.0822446	0.0975203	2.22725e-22	SPAC24H6.07;SPAC222.12C;SPAC22A12.15C;SPAC10F6.01C;SPAC6F12.07;SPAC17A5.03;SPAC23C11.02C;SPAC23C11.11;SPAC18G6.07C;SPAC4A8.11C;SPAC6G9.09C;SPAC8E11.02C;SPAC1556.05C;SPAC1071.10C;SPAC926.04C;SPAC1F7.13C;SPAC1834.04;SPAC29B12.04;SPAC22G7.06C;SPAC57A10.09C;SPAC20G8.09C;SPAC3A12.17C;SPAC1705.03C;SPAC664.04C;SPAC17A5.14;SPAC31G5.13;SPAC926.09C;SPAC2C4.05;SPAC30C2.04;SPAC26F1.06;SPAC227.18;SPAC1A6.04C;…
Protein Features		Glycine	Higher	0.0642066	0.0501514	1.8632e-20	SPAC24H6.07;SPAC222.12C;SPAC22A12.15C;SPAC10F6.01C;SPAC6F12.07;SPAC17A5.03;SPAC23C11.02C;SPAC23C11.11;SPAC18G6.07C;SPAC4A8.11C;SPAC6G9.09C;SPAC8E11.02C;SPAC1556.05C;SPAC1071.10C;SPAC926.04C;SPAC1F7.13C;SPAC1834.04;SPAC29B12.04;SPAC22G7.06C;SPAC57A10.09C;SPAC20G8.09C;SPAC3A12.17C;SPAC1705.03C;SPAC664.04C;SPAC17A5.14;SPAC31G5.13;SPAC926.09C;SPAC2C4.05;SPAC30C2.04;SPAC26F1.06;SPAC227.18;SPAC1A6.04C;…
Protein Features		Arginine	Higher	0.0655795	0.0498804	5.82256e-17	SPAC24H6.07;SPAC222.12C;SPAC22A12.15C;SPAC10F6.01C;SPAC6F12.07;SPAC17A5.03;SPAC23C11.02C;SPAC23C11.11;SPAC18G6.07C;SPAC4A8.11C;SPAC6G9.09C;SPAC8E11.02C;SPAC1556.05C;SPAC1071.10C;SPAC926.04C;SPAC1F7.13C;SPAC1834.04;SPAC29B12.04;SPAC22G7.06C;SPAC57A10.09C;SPAC20G8.09C;SPAC3A12.17C;SPAC1705.03C;SPAC664.04C;SPAC17A5.14;SPAC31G5.13;SPAC926.09C;SPAC2C4.05;SPAC30C2.04;SPAC26F1.06;SPAC227.18;SPAC1A6.04C;…
Protein Features		Cysteine	Lower	0.0103798	0.0157265	1.24249e-16	SPAC24H6.07;SPAC222.12C;SPAC22A12.15C;SPAC10F6.01C;SPAC6F12.07;SPAC17A5.03;SPAC23C11.02C;SPAC23C11.11;SPAC18G6.07C;SPAC4A8.11C;SPAC6G9.09C;SPAC8E11.02C;SPAC1556.05C;SPAC1071.10C;SPAC926.04C;SPAC1F7.13C;SPAC1834.04;SPAC29B12.04;SPAC22G7.06C;SPAC57A10.09C;SPAC20G8.09C;SPAC3A12.17C;SPAC1705.03C;SPAC664.04C;SPAC17A5.14;SPAC31G5.13;SPAC926.09C;SPAC2C4.05;SPAC30C2.04;SPAC26F1.06;SPAC227.18;SPAC1A6.04C;…
Protein Features		Phenylalanine	Lower	0.0377642	0.0466178	2.71472e-14	SPAC24H6.07;SPAC222.12C;SPAC22A12.15C;SPAC10F6.01C;SPAC6F12.07;SPAC17A5.03;SPAC23C11.02C;SPAC23C11.11;SPAC18G6.07C;SPAC4A8.11C;SPAC6G9.09C;SPAC8E11.02C;SPAC1556.05C;SPAC1071.10C;SPAC926.04C;SPAC1F7.13C;SPAC1834.04;SPAC29B12.04;SPAC22G7.06C;SPAC57A10.09C;SPAC20G8.09C;SPAC3A12.17C;SPAC1705.03C;SPAC664.04C;SPAC17A5.14;SPAC31G5.13;SPAC926.09C;SPAC2C4.05;SPAC30C2.04;SPAC26F1.06;SPAC227.18;SPAC1A6.04C;…
Protein Features		Lysine	Higher	0.0805619	0.0671639	1.31201e-13	SPAC24H6.07;SPAC222.12C;SPAC22A12.15C;SPAC10F6.01C;SPAC6F12.07;SPAC17A5.03;SPAC23C11.02C;SPAC23C11.11;SPAC18G6.07C;SPAC4A8.11C;SPAC6G9.09C;SPAC8E11.02C;SPAC1556.05C;SPAC1071.10C;SPAC926.04C;SPAC1F7.13C;SPAC1834.04;SPAC29B12.04;SPAC22G7.06C;SPAC57A10.09C;SPAC20G8.09C;SPAC3A12.17C;SPAC1705.03C;SPAC664.04C;SPAC17A5.14;SPAC31G5.13;SPAC926.09C;SPAC2C4.05;SPAC30C2.04;SPAC26F1.06;SPAC227.18;SPAC1A6.04C;…
Protein Features		Asparagine	Lower	0.0433784	0.0510104	3.35968e-13	SPAC24H6.07;SPAC222.12C;SPAC22A12.15C;SPAC10F6.01C;SPAC6F12.07;SPAC17A5.03;SPAC23C11.02C;SPAC23C11.11;SPAC18G6.07C;SPAC4A8.11C;SPAC6G9.09C;SPAC8E11.02C;SPAC1556.05C;SPAC1071.10C;SPAC926.04C;SPAC1F7.13C;SPAC1834.04;SPAC29B12.04;SPAC22G7.06C;SPAC57A10.09C;SPAC20G8.09C;SPAC3A12.17C;SPAC1705.03C;SPAC664.04C;SPAC17A5.14;SPAC31G5.13;SPAC926.09C;SPAC2C4.05;SPAC30C2.04;SPAC26F1.06;SPAC227.18;SPAC1A6.04C;…
Protein Features		S.cerevisiae orthologs	Enriched	92.8571428571429 (273/294)	75.8714703018501 (3896/5135)	1.11431e-12	SPAPB17E12.13;SPAC3H5.05C;SPAC25G10.08;SPBC405.06;SPBP4H10.15;SPAC29A4.11;SPBC30D10.13C;SPAC959.03C;SPBC8D2.17;SPAC20G8.09C;SPCC162.07;SPCC622.09;SPAC17A2.03C;SPAC24H6.01C;SPCC794.07;SPBC725.09C;SPCC364.06;SPAC1F7.02C;SPAC57A7.12;SPAC3A12.17C;SPBC12C2.08;SPBP22H7.08;SPCC74.05;SPBC16C6.07C;SPCC622.18;SPBC354.12;SPBC8D2.18C;SPCC18.14C;SPBC17G9.03C;SPCC364.03;SPBC4.07C;SPAC23C11.11;SPBC14C8.14C;SPAC…
Protein Features		Valine	Higher	0.0694715	0.0602359	1.20376e-12	SPAC24H6.07;SPAC222.12C;SPAC22A12.15C;SPAC10F6.01C;SPAC6F12.07;SPAC17A5.03;SPAC23C11.02C;SPAC23C11.11;SPAC18G6.07C;SPAC4A8.11C;SPAC6G9.09C;SPAC8E11.02C;SPAC1556.05C;SPAC1071.10C;SPAC926.04C;SPAC1F7.13C;SPAC1834.04;SPAC29B12.04;SPAC22G7.06C;SPAC57A10.09C;SPAC20G8.09C;SPAC3A12.17C;SPAC1705.03C;SPAC664.04C;SPAC17A5.14;SPAC31G5.13;SPAC926.09C;SPAC2C4.05;SPAC30C2.04;SPAC26F1.06;SPAC227.18;SPAC1A6.04C;…
Protein Features		Homo sapiens orthologs	Enriched	84.0136054421769 (247/294)	66.0370009737098 (3391/5135)	2.50124e-10	SPAPB17E12.13;SPAC3H5.05C;SPAC25G10.08;SPAC29A4.11;SPBC30D10.13C;SPAC959.03C;SPAC20G8.09C;SPCC162.07;SPCC622.09;SPAC17A2.03C;SPAC24H6.01C;SPCC794.07;SPBC725.09C;SPCC364.06;SPAC1F7.02C;SPAC57A7.12;SPAC3A12.17C;SPBC12C2.08;SPBP22H7.08;SPCC74.05;SPBC16C6.07C;SPCC622.18;SPBC354.12;SPBC8D2.18C;SPCC18.14C;SPBC17G9.03C;SPCC364.03;SPBC4.07C;SPAC23C11.11;SPBC14C8.14C;SPAC31G5.17C;SPBC21D10.11C;SPAC3G9.09C…
Protein Features		Tryptophan	Lower	0.00812983	0.011402	4.03265e-10	SPAC24H6.07;SPAC222.12C;SPAC22A12.15C;SPAC10F6.01C;SPAC6F12.07;SPAC17A5.03;SPAC23C11.02C;SPAC23C11.11;SPAC18G6.07C;SPAC4A8.11C;SPAC6G9.09C;SPAC8E11.02C;SPAC1556.05C;SPAC1071.10C;SPAC926.04C;SPAC1F7.13C;SPAC1834.04;SPAC29B12.04;SPAC22G7.06C;SPAC57A10.09C;SPAC20G8.09C;SPAC3A12.17C;SPAC1705.03C;SPAC664.04C;SPAC17A5.14;SPAC31G5.13;SPAC926.09C;SPAC2C4.05;SPAC30C2.04;SPAC26F1.06;SPAC227.18;SPAC1A6.04C;…
Protein Features		Sulphur content	Lower	0.0322339	0.0377883	5.70368e-09	SPAC24H6.07;SPAC222.12C;SPAC22A12.15C;SPAC10F6.01C;SPAC6F12.07;SPAC17A5.03;SPAC23C11.02C;SPAC23C11.11;SPAC18G6.07C;SPAC4A8.11C;SPAC6G9.09C;SPAC8E11.02C;SPAC1556.05C;SPAC1071.10C;SPAC926.04C;SPAC1F7.13C;SPAC1834.04;SPAC29B12.04;SPAC22G7.06C;SPAC57A10.09C;SPAC20G8.09C;SPAC3A12.17C;SPAC1705.03C;SPAC664.04C;SPAC17A5.14;SPAC31G5.13;SPAC926.09C;SPAC2C4.05;SPAC30C2.04;SPAC26F1.06;SPAC227.18;SPAC1A6.04C;…
Protein Features		Nitrogen content	Higher	1.40856	1.36314	6.54111e-09	SPAC24H6.07;SPAC222.12C;SPAC22A12.15C;SPAC10F6.01C;SPAC6F12.07;SPAC17A5.03;SPAC23C11.02C;SPAC23C11.11;SPAC18G6.07C;SPAC4A8.11C;SPAC6G9.09C;SPAC8E11.02C;SPAC1556.05C;SPAC1071.10C;SPAC926.04C;SPAC1F7.13C;SPAC1834.04;SPAC29B12.04;SPAC22G7.06C;SPAC57A10.09C;SPAC20G8.09C;SPAC3A12.17C;SPAC1705.03C;SPAC664.04C;SPAC17A5.14;SPAC31G5.13;SPAC926.09C;SPAC2C4.05;SPAC30C2.04;SPAC26F1.06;SPAC227.18;SPAC1A6.04C;…
Protein Features		Isoelectric point (predicted pH)	Higher	8.20221	7.32717	4.41915e-08	SPAC24H6.07;SPAC222.12C;SPAC22A12.15C;SPAC10F6.01C;SPAC6F12.07;SPAC17A5.03;SPAC23C11.02C;SPAC23C11.11;SPAC18G6.07C;SPAC4A8.11C;SPAC6G9.09C;SPAC8E11.02C;SPAC1556.05C;SPAC1071.10C;SPAC926.04C;SPAC1F7.13C;SPAC1834.04;SPAC29B12.04;SPAC22G7.06C;SPAC57A10.09C;SPAC20G8.09C;SPAC3A12.17C;SPAC1705.03C;SPAC664.04C;SPAC17A5.14;SPAC31G5.13;SPAC926.09C;SPAC2C4.05;SPAC30C2.04;SPAC26F1.06;SPAC227.18;SPAC1A6.04C;…
Protein Features		Fold Index	Lower	0.0591074	0.11239	3.00555e-07	SPAC24H6.07;SPAC222.12C;SPAC22A12.15C;SPAC10F6.01C;SPAC6F12.07;SPAC17A5.03;SPAC23C11.02C;SPAC23C11.11;SPAC18G6.07C;SPAC4A8.11C;SPAC6G9.09C;SPAC8E11.02C;SPAC1556.05C;SPAC1071.10C;SPAC926.04C;SPAC1F7.13C;SPAC1834.04;SPAC29B12.04;SPAC22G7.06C;SPAC57A10.09C;SPAC20G8.09C;SPAC3A12.17C;SPAC1705.03C;SPAC664.04C;SPAC17A5.14;SPAC31G5.13;SPAC926.09C;SPAC2C4.05;SPAC30C2.04;SPAC26F1.06;SPAC227.18;SPAC1A6.04C;…
Protein Features		Charge	Higher	6.5	2.42376	5.53361e-05	SPAC24H6.07;SPAC222.12C;SPAC22A12.15C;SPAC10F6.01C;SPAC6F12.07;SPAC17A5.03;SPAC23C11.02C;SPAC23C11.11;SPAC18G6.07C;SPAC4A8.11C;SPAC6G9.09C;SPAC8E11.02C;SPAC1556.05C;SPAC1071.10C;SPAC926.04C;SPAC1F7.13C;SPAC1834.04;SPAC29B12.04;SPAC22G7.06C;SPAC57A10.09C;SPAC20G8.09C;SPAC3A12.17C;SPAC1705.03C;SPAC664.04C;SPAC17A5.14;SPAC31G5.13;SPAC926.09C;SPAC2C4.05;SPAC30C2.04;SPAC26F1.06;SPAC227.18;SPAC1A6.04C;…
Protein Features		Tyrosine	Lower	0.0304924	0.0346014	6.08888e-05	SPAC24H6.07;SPAC222.12C;SPAC22A12.15C;SPAC10F6.01C;SPAC6F12.07;SPAC17A5.03;SPAC23C11.02C;SPAC23C11.11;SPAC18G6.07C;SPAC4A8.11C;SPAC6G9.09C;SPAC8E11.02C;SPAC1556.05C;SPAC1071.10C;SPAC926.04C;SPAC1F7.13C;SPAC1834.04;SPAC29B12.04;SPAC22G7.06C;SPAC57A10.09C;SPAC20G8.09C;SPAC3A12.17C;SPAC1705.03C;SPAC664.04C;SPAC17A5.14;SPAC31G5.13;SPAC926.09C;SPAC2C4.05;SPAC30C2.04;SPAC26F1.06;SPAC227.18;SPAC1A6.04C;…
Protein Features		Isoleucine	Lower	0.0565907	0.061824	0.000488816	SPAC24H6.07;SPAC222.12C;SPAC22A12.15C;SPAC10F6.01C;SPAC6F12.07;SPAC17A5.03;SPAC23C11.02C;SPAC23C11.11;SPAC18G6.07C;SPAC4A8.11C;SPAC6G9.09C;SPAC8E11.02C;SPAC1556.05C;SPAC1071.10C;SPAC926.04C;SPAC1F7.13C;SPAC1834.04;SPAC29B12.04;SPAC22G7.06C;SPAC57A10.09C;SPAC20G8.09C;SPAC3A12.17C;SPAC1705.03C;SPAC664.04C;SPAC17A5.14;SPAC31G5.13;SPAC926.09C;SPAC2C4.05;SPAC30C2.04;SPAC26F1.06;SPAC227.18;SPAC1A6.04C;…
Protein Localisations (ORFeome)		Cytosol	Enriched	36.3945578231293 (107/294)	12.5219084712756 (643/5135)	4.07044e-25	SPAPB17E12.13;SPAC25G10.08;SPAC29A4.11;SPAC24H6.01C;SPCC364.06;SPBP22H7.08;SPCC74.05;SPBC354.12;SPBC8D2.18C;SPCC18.14C;SPCC364.03;SPBC16A3.08C;SPAC31G5.17C;SPCC1795.11;SPBC27.08C;SPAC806.03C;SPAC17A5.14;SPAC23A1.17;SPBC19C7.06;SPAC521.05;SPCC417.08;SPAC29A4.04C;SPAC694.02;SPAC4A8.16C;SPAC458.02C;SPBC19G7.10C;SPBC660.16;SPBC839.05C;SPCC1223.07C;SPBC25H2.05;SPBC2F12.04;SPCC576.09;SPAC10F6.01C;SPAC1…
Protein Localisations (ORFeome)		ER	Underrepresented	2.72108843537415 (8/294)	9.11392405063291 (468/5135)	0.000848177	SPBC405.06;SPBC8D2.17;SPCC663.02;SPCC1840.02C;SPAC22A12.15C;SPBC530.03C;SPAC2C4.05;SPBC31F10.06C
Protein Localisations (ORFeome)		Nucleolus	Enriched	4.42176870748299 (13/294)	1.12950340798442 (58/5135)	0.000961713	SPCC1183.07;SPBC16G5.11C;SPAC140.02;SPCC1827.05C;SPAC26A3.04;SPAC664.06;SPBC17D1.06;SPCC613.05C;SPAC589.10C;SPBC16D10.11C;SPBC776.11;SPAC23A1.11;SPBC2D10.10C
Protein Localisations (ORFeome)		Nucleus>cytosol	Underrepresented	4.76190476190476 (14/294)	11.4897760467381 (590/5135)	0.00338197	SPAC57A7.12;SPBC1289.03C;SPBP8B7.24C;SPAC4G9.16C;SPAC1F7.04;SPBC2G2.04C;SPBC16D10.08C;SPBC26H8.11C;SPCC1682.04;SPCC285.17;SPBP19A11.03C;SPAC7D4.07C;SPAC26F1.06;SPBC28F2.03
Protein Localisations (ORFeome)		Nucleolus>nucleus>cytosol	Enriched	2.04081632653061 (6/294)	0.311587147030185 (16/5135)	0.00795843	SPAC3H5.05C;SPCC622.18;SPAC23C11.11;SPBC14C8.14C;SPBP8B7.16C;SPAC18G6.14C
Transcript Features		mRNA copies per proliferating cell	Higher	54.9574	5.25245	2.926e-109	SPAC24H6.07;SPAC222.12C;SPAC22A12.15C;SPAC10F6.01C;SPAC6F12.07;SPAC17A5.03;SPAC23C11.02C;SPAC23C11.11;SPAC18G6.07C;SPAC4A8.11C;SPAC6G9.09C;SPAC8E11.02C;SPAC1556.05C;SPAC1071.10C;SPAC926.04C;SPAC1F7.13C;SPAC1834.04;SPAC29B12.04;SPAC22G7.06C;SPAC57A10.09C;SPAC20G8.09C;SPAC3A12.17C;SPAC1705.03C;SPAC664.04C;SPAC17A5.14;SPAC31G5.13;SPAC926.09C;SPAC2C4.05;SPAC30C2.04;SPAC26F1.06;SPAC227.18;SPAC1A6.04C;…
Transcript Features		mRNA level (WT)	Higher	7893.19	2474.53	1.2893e-97	SPAC24H6.07;SPAC222.12C;SPAC22A12.15C;SPAC10F6.01C;SPAC6F12.07;SPAC17A5.03;SPAC23C11.02C;SPAC23C11.11;SPAC18G6.07C;SPAC4A8.11C;SPAC6G9.09C;SPAC8E11.02C;SPAC1556.05C;SPAC1071.10C;SPAC926.04C;SPAC1F7.13C;SPAC1834.04;SPAC29B12.04;SPAC22G7.06C;SPAC57A10.09C;SPAC20G8.09C;SPAC3A12.17C;SPAC1705.03C;SPAC664.04C;SPAC17A5.14;SPAC31G5.13;SPAC926.09C;SPAC2C4.05;SPAC30C2.04;SPAC26F1.06;SPAC227.18;SPAC1A6.04C;…
Transcript Features		mRNA copies per quiescent cell	Higher	6.28255	1.16678	1.18186e-92	SPAC24H6.07;SPAC222.12C;SPAC22A12.15C;SPAC10F6.01C;SPAC6F12.07;SPAC17A5.03;SPAC23C11.02C;SPAC23C11.11;SPAC18G6.07C;SPAC4A8.11C;SPAC6G9.09C;SPAC8E11.02C;SPAC1556.05C;SPAC1071.10C;SPAC926.04C;SPAC1F7.13C;SPAC1834.04;SPAC29B12.04;SPAC22G7.06C;SPAC57A10.09C;SPAC20G8.09C;SPAC3A12.17C;SPAC1705.03C;SPAC664.04C;SPAC17A5.14;SPAC31G5.13;SPAC926.09C;SPAC2C4.05;SPAC30C2.04;SPAC26F1.06;SPAC227.18;SPAC1A6.04C;…
Transcript Features		Relative Pol II occupancy	Higher	3.1415	1.22946	5.30353e-83	SPAC24H6.07;SPAC222.12C;SPAC22A12.15C;SPAC10F6.01C;SPAC6F12.07;SPAC17A5.03;SPAC23C11.02C;SPAC23C11.11;SPAC18G6.07C;SPAC4A8.11C;SPAC6G9.09C;SPAC8E11.02C;SPAC1556.05C;SPAC1071.10C;SPAC926.04C;SPAC1F7.13C;SPAC1834.04;SPAC29B12.04;SPAC22G7.06C;SPAC57A10.09C;SPAC20G8.09C;SPAC3A12.17C;SPAC1705.03C;SPAC664.04C;SPAC17A5.14;SPAC31G5.13;SPAC926.09C;SPAC2C4.05;SPAC30C2.04;SPAC26F1.06;SPAC227.18;SPAC1A6.04C;…
Transcript Features		mRNA stabilities	Higher	64.2294	35.3549	4.67064e-58	SPAC24H6.07;SPAC222.12C;SPAC22A12.15C;SPAC10F6.01C;SPAC6F12.07;SPAC17A5.03;SPAC23C11.02C;SPAC23C11.11;SPAC18G6.07C;SPAC4A8.11C;SPAC6G9.09C;SPAC8E11.02C;SPAC1556.05C;SPAC1071.10C;SPAC926.04C;SPAC1F7.13C;SPAC1834.04;SPAC29B12.04;SPAC22G7.06C;SPAC57A10.09C;SPAC20G8.09C;SPAC3A12.17C;SPAC1705.03C;SPAC664.04C;SPAC17A5.14;SPAC31G5.13;SPAC926.09C;SPAC2C4.05;SPAC30C2.04;SPAC26F1.06;SPAC227.18;SPAC1A6.04C;…
Transcript Features		Ribosome occupancy (%)	Higher	82.3257	76.9065	4.42608e-33	SPAC24H6.07;SPAC222.12C;SPAC22A12.15C;SPAC10F6.01C;SPAC6F12.07;SPAC17A5.03;SPAC23C11.02C;SPAC23C11.11;SPAC18G6.07C;SPAC4A8.11C;SPAC6G9.09C;SPAC8E11.02C;SPAC1556.05C;SPAC1071.10C;SPAC926.04C;SPAC1F7.13C;SPAC1834.04;SPAC29B12.04;SPAC22G7.06C;SPAC57A10.09C;SPAC20G8.09C;SPAC3A12.17C;SPAC1705.03C;SPAC664.04C;SPAC17A5.14;SPAC31G5.13;SPAC926.09C;SPAC2C4.05;SPAC30C2.04;SPAC26F1.06;SPAC227.18;SPAC1A6.04C;…
Transcript Features		AugCAI	Higher	0.601099	0.506169	2.75975e-20	SPAC24H6.07;SPAC222.12C;SPAC22A12.15C;SPAC10F6.01C;SPAC6F12.07;SPAC17A5.03;SPAC23C11.02C;SPAC23C11.11;SPAC18G6.07C;SPAC4A8.11C;SPAC6G9.09C;SPAC8E11.02C;SPAC1556.05C;SPAC1071.10C;SPAC926.04C;SPAC1F7.13C;SPAC1834.04;SPAC29B12.04;SPAC22G7.06C;SPAC57A10.09C;SPAC20G8.09C;SPAC3A12.17C;SPAC1705.03C;SPAC664.04C;SPAC17A5.14;SPAC31G5.13;SPAC926.09C;SPAC2C4.05;SPAC30C2.04;SPAC26F1.06;SPAC227.18;SPAC1A6.04C;…
Transcript Features		Poly(A) tail length	Higher	31.4872	30.2049	2.48789e-06	SPAC24H6.07;SPAC222.12C;SPAC22A12.15C;SPAC10F6.01C;SPAC6F12.07;SPAC17A5.03;SPAC23C11.02C;SPAC23C11.11;SPAC18G6.07C;SPAC4A8.11C;SPAC6G9.09C;SPAC8E11.02C;SPAC1556.05C;SPAC1071.10C;SPAC926.04C;SPAC1F7.13C;SPAC1834.04;SPAC29B12.04;SPAC22G7.06C;SPAC57A10.09C;SPAC20G8.09C;SPAC3A12.17C;SPAC1705.03C;SPAC664.04C;SPAC31G5.13;SPAC926.09C;SPAC2C4.05;SPAC30C2.04;SPAC26F1.06;SPAC227.18;SPAC1A6.04C;SPAC56E4.04C…
Transcript Features		Top 20% shortest transcripts	Enriched	17.687074829932 (52/294)	9.71762414800389 (499/5135)	0.000908731	SPAPB17E12.13;SPAC3H5.05C;SPBP22H7.08;SPCC74.05;SPAC6G9.09C;SPCC1393.03;SPAC806.03C;SPAC4G9.16C;SPBC2G2.04C;SPAC3G9.03;SPBC25H2.05;SPBC2F12.04;SPAC144.11;SPCC576.09;SPAC17G6.06;SPBC56F2.02;SPBC365.03C;SPBC14C8.19;SPCC1223.05C;SPAC26A3.04;SPAC24H6.07;SPBC29A3.12;SPCC1682.14;SPCC663.04;SPBC685.07C;SPAC4F10.14C;SPBC29A10.13;SPBC336.10C;SPAC694.05C;SPBC17G9.07;SPCC613.05C;SPAC11E3.15;SPAC7D4.07C;SPAC…
