# Supplementary material for: A non-transcriptional role for the glucocorticoid receptor in mediating the cell stress response
Source: Sci Rep. 2017 Sep 21;7:12101. doi: 10.1038/s41598-017-09722-z (PMC5608759; doi:10.1038/s41598-017-09722-z)
Supplement: Supplementary file 4 — Protein co-precipitated with GR at 39C [file 41598_2017_9722_MOESM4_ESM.xls]

## Sheet: Sheet1
	Supplementary Table3: Protein co-precipitated with GRα at 39⁰C
Esemble ID		Description
SPAC1002.09c
SPAC1002.13c
SPAC1006.07		translation initiation factor eIF4A
SPAC1071.07c
SPAC1071.08
SPAC1071.10c
SPAC10F6.01c
SPAC110.04c
SPAC11E3.04c
SPAC11E3.15
SPAC11G7.02		HECT-type ubiquitin-protein ligase E3 Pub1
SPAC11G7.03
SPAC11H11.06
SPAC1250.05
SPAC1296.02
SPAC12G12.04
SPAC13F5.03c
SPAC13G6.02c		40S ribosomal protein S3a
SPAC13G6.07c
SPAC13G6.10c
SPAC13G7.02c
SPAC140.02
SPAC1420.02c
SPAC144.02
SPAC144.03
SPAC144.11
SPAC14C4.11
SPAC14C4.14
SPAC1556.02c
SPAC1565.08
SPAC15E1.08
SPAC16.02c
SPAC1635.01
SPAC167.05
SPAC1687.06c
SPAC1687.21
SPAC16C9.06c
SPAC16E8.15
SPAC1751.03
SPAC1782.07
SPAC1782.10c
SPAC1783.08c
SPAC17A2.13c
SPAC17A5.03
SPAC17A5.15c
SPAC17C9.03
SPAC17G6.06
SPAC17G6.09
SPAC17H9.13c
SPAC17H9.17c
SPAC1805.11c		40S ribosomal protein S26
SPAC1805.13
SPAC1834.02
SPAC1834.03c
SPAC1834.04
SPAC1851.03
SPAC18G6.06
SPAC18G6.07c
SPAC18G6.14c		40S ribosomal protein S7
SPAC1952.08c
SPAC19G12.05
SPAC19G12.09
SPAC19G12.10c
SPAC19G12.17
SPAC1A6.04c
SPAC1B3.01c
SPAC1B3.13
SPAC1D4.03c
SPAC1F12.04c
SPAC1F12.07
SPAC1F12.10c
SPAC1F3.09
SPAC1F5.02
SPAC1F7.04
SPAC1F7.13c
SPAC1F8.07c
SPAC21E11.06
SPAC222.12c
SPAC227.18
SPAC22A12.04c		40S ribosomal protein S15a
SPAC22A12.07c
SPAC22A12.11
SPAC22A12.15c
SPAC22A12.16
SPAC22F8.06
SPAC22G7.06c
SPAC22H12.04c		40S ribosomal protein S3a
SPAC23A1.10
SPAC23A1.11
SPAC23A1.17
SPAC23C11.02c		40S ribosomal protein S23
SPAC23C11.05
SPAC23C11.11
SPAC23C4.15
SPAC23D3.04c
SPAC23D3.12
SPAC23D3.13c
SPAC23G3.06
SPAC23G3.12c
SPAC24C9.06c
SPAC24C9.12c
SPAC24H6.07		40S ribosomal protein S9
SPAC24H6.13
SPAC25B8.12c
SPAC25G10.08
SPAC25G10.09c
SPAC26A3.04
SPAC26A3.05
SPAC26A3.07c
SPAC26F1.06
SPAC26F1.13c
SPAC26H5.10c
SPAC27D7.07c
SPAC27D7.11c
SPAC27D7.14c
SPAC27F1.06c
SPAC29A4.02c
SPAC29A4.04c
SPAC29A4.18
SPAC29B12.04
SPAC29E6.06c
SPAC2C4.03c
SPAC2C4.05
SPAC2F3.03c
SPAC30C2.04
SPAC30D11.12
SPAC31G5.04
SPAC31G5.13
SPAC31G5.17c
SPAC328.03
SPAC328.10c
SPAC32A11.04c
SPAC343.05
SPAC343.10
SPAC3A11.07
SPAC3A11.10c
SPAC3A11.12c
SPAC3C7.08c
SPAC3C7.11c
SPAC3C7.13c
SPAC3C7.14c
SPAC3F10.03
SPAC3G9.09c		translation initiation factor eIF2 alpha subunit
SPAC3H5.05c
SPAC3H5.07
SPAC3H5.10
SPAC3H5.12c
SPAC4A8.11c
SPAC4A8.16c
SPAC4D7.05		translation initiation factor eIF3i
SPAC4D7.08c
SPAC4F10.10c
SPAC4F10.14c
SPAC4F8.03
SPAC4F8.07c
SPAC4G9.03
SPAC4G9.09c
SPAC4G9.11c
SPAC4G9.12
SPAC4G9.16c
SPAC4H3.10c
SPAC513.01c
SPAC521.05
SPAC56E4.04c
SPAC56F8.03
SPAC57A10.10c
SPAC57A7.04c
SPAC57A7.10c
SPAC57A7.12
SPAC589.10c
SPAC5D6.13
SPAC5H10.06c
SPAC5H10.10
SPAC607.03c
SPAC637.05c
SPAC637.07		translation initiation factor eIF3d Moe1
SPAC664.04c
SPAC664.05
SPAC664.11
SPAC688.11		Sla2	Huntingtin-interacting protein homolog
SPAC694.02
SPAC694.05c
SPAC6B12.12
SPAC6B12.15
SPAC6C3.04
SPAC6F6.07c
SPAC6G9.07c
SPAC6G9.09c
SPAC6G9.12
SPAC7D4.07c
SPAC821.05		translation initiation factor eIF3h
SPAC823.04
SPAC890.08
SPAC8C9.15c
SPAC8E11.02c
SPAC9.09
SPAC926.04c
SPAC926.09c
SPAC959.07
SPAC959.08
SPAC977.14c
SPAC977.15
SPAC9E9.03
SPAC9E9.09c
SPAC9E9.11
SPAC9G1.03c
SPACUNK4.10
SPACUNK4.16c
SPACUNK4.17
SPAP7G5.02c
SPAP7G5.04c
SPAPB17E12.13
SPAPB8E5.09
SPAPJ698.02c
SPAPYUK71.03c
SPBC106.03
SPBC106.05c
SPBC106.06
SPBC106.18
SPBC1105.02c
SPBC119.01
SPBC119.10
SPBC11C11.06c
SPBC1215.02c
SPBC1289.03c
SPBC1347.02
SPBC13E7.07
SPBC146.13c
SPBC146.14c
SPBC14C8.03
SPBC14C8.12
SPBC14F5.03c
SPBC14F5.04c
SPBC14F5.05c
SPBC1539.05
SPBC1604.05
SPBC1604.08c
SPBC1604.21c
SPBC1685.09		40S ribosomal protein S29
SPBC16A3.02c
SPBC16A3.08c
SPBC16A3.15c
SPBC16C6.07c
SPBC16C6.11
SPBC16C6.13c
SPBC16D10.08c
SPBC16D10.11c
SPBC16E9.12c
SPBC16E9.16c
SPBC16G5.11c
SPBC16G5.14c
SPBC16H5.02
SPBC16H5.06
SPBC16H5.08c
SPBC1703.07
SPBC1703.13c
SPBC1709.02c
SPBC1709.05
SPBC1711.05
SPBC1711.06
SPBC1734.11		mas5
SPBC1773.10c
SPBC1778.01c
SPBC17A3.04c
SPBC17D1.06
SPBC17D11.05		translation initiation factor eIF3a
SPBC17G9.02c
SPBC17G9.03c
SPBC17G9.07
SPBC17G9.09		translation initiation factor eIF2 gamma subunit
SPBC17G9.11c
SPBC1815.01
SPBC18E5.04
SPBC18E5.06		40S ribosomal protein S21
SPBC18H10.02
SPBC18H10.03
SPBC18H10.12c
SPBC1921.01c
SPBC1921.05
SPBC19C2.07
SPBC19C7.06
SPBC19F5.04
SPBC19F8.08
SPBC1A4.02c
SPBC1A4.03c
SPBC1A4.08c
SPBC1D7.04
SPBC215.05
SPBC215.08c
SPBC215.09c
SPBC216.03
SPBC21B10.04c
SPBC21C3.13
SPBC21D10.12
SPBC23G7.08c
SPBC23G7.15c
SPBC24C6.04
SPBC25H2.02
SPBC25H2.05
SPBC25H2.07
SPBC26H8.01
SPBC26H8.07c
SPBC26H8.11c
SPBC27.08c
SPBC28F2.03
SPBC29A10.08
SPBC29A10.13
SPBC29A10.16c
SPBC29A3.04
SPBC29A3.12
SPBC29B5.03c
SPBC2D10.10c
SPBC2D10.11c
SPBC2F12.04
SPBC2F12.05c
SPBC2F12.14c
SPBC2G2.04c
SPBC2G5.01
SPBC2G5.05
SPBC30D10.03c
SPBC30D10.06
SPBC30D10.13c
SPBC31A8.01c
SPBC31F10.06c
SPBC31F10.07
SPBC32F12.03c
SPBC32F12.10
SPBC32F12.11
SPBC32H8.12c
SPBC337.09
SPBC354.12
SPBC365.03c
SPBC365.12c
SPBC3D6.02
SPBC3D6.12
SPBC3E7.02c
SPBC3E7.16c
SPBC4.07c
SPBC405.01
SPBC405.07
SPBC428.05c
SPBC428.11
SPBC460.02c
SPBC4C3.03
SPBC4C3.07		translation initiation factor eIF3f
SPBC4C3.10c
SPBC4F6.18c
SPBC530.07c
SPBC530.10c
SPBC56F2.02
SPBC56F2.09c
SPBC56F2.12
SPBC577.02
SPBC577.06c
SPBC582.07c
SPBC646.07c
SPBC646.10c
SPBC646.13
SPBC660.07
SPBC660.16
SPBC685.06		40S ribosomal protein S0A
SPBC685.07c
SPBC691.03c
SPBC713.02c
SPBC713.10
SPBC725.09c
SPBC800.04c
SPBC83.08
SPBC839.05c		40S ribosomal protein S17
SPBC839.16
SPBC8D2.06
SPBC8D2.17
SPBC8D2.18c
SPBC8D2.20c
SPBC947.15c
SPBC9B6.04c
SPBP22H7.08		40S ribosomal protein S10
SPBP23A10.07
SPBP23A10.11c
SPBP23A10.15c
SPBP35G2.07
SPBP4H10.11c
SPBP4H10.15
SPBP4H10.21c
SPBP8B7.03c
SPBP8B7.05c
SPBP8B7.06
SPBP8B7.18c
SPBP8B7.19
SPCC1020.06c
SPCC1183.07
SPCC1183.08c
SPCC11E10.07c
SPCC1223.02
SPCC1223.07c
SPCC1223.08c
SPCC1235.02
SPCC1235.14
SPCC1259.03
SPCC1281.01
SPCC1281.06c
SPCC132.04c
SPCC1322.04
SPCC1322.13
SPCC1322.14c
SPCC1393.03		40S ribosomal protein S15
SPCC13B11.01
SPCC1450.13c
SPCC162.07
SPCC1620.14c
SPCC1672.02c
SPCC1672.05c
SPCC1672.07
SPCC1682.01
SPCC1682.08c
SPCC1682.09c
SPCC1682.16
SPCC16A11.10c
SPCC16C4.13c
SPCC1739.13
SPCC1795.11
SPCC18.14c
SPCC1827.03c
SPCC1827.05c
SPCC1827.06c
SPCC1840.02c
SPCC1840.04
SPCC1906.01
SPCC24B10.09		40S ribosomal protein S17
SPCC24B10.21
SPCC306.08c
SPCC320.10
SPCC330.05c
SPCC338.06c
SPCC338.07c
SPCC338.10c
SPCC364.03
SPCC364.06
SPCC364.07
SPCC417.08
SPCC550.06c
SPCC550.14
SPCC553.11c
SPCC576.03c
SPCC576.08c		40S ribosomal protein S2
SPCC576.09		40S ribosomal protein S20
SPCC576.10c
SPCC584.01c
SPCC5E4.06
SPCC5E4.07
SPCC613.05c
SPCC622.08c
SPCC622.09
SPCC622.12c
SPCC622.14
SPCC622.18
SPCC63.12c
SPCC63.14
SPCC645.14c
SPCC663.04
SPCC663.13c
SPCC70.03c
SPCC736.15
SPCC737.02c
SPCC737.09c
SPCC74.03c
SPCC74.05
SPCC757.07c
SPCC794.07
SPCC794.12c
SPCC825.01
SPCC830.07c
SPCC830.08c
SPCC965.07c
SPCC970.03
SPCPB16A4.03c
SPAC1002.13c
SPAC1071.07c		40S ribosomal protein S15
SPAC1071.10c
SPAC10F6.01c
SPAC110.04c
SPAC11E3.15
SPAC12G12.02
SPAC12G12.04
SPAC13G6.07c		40S ribosomal protein S6
SPAC140.02
SPAC144.11		40S ribosomal protein S11
SPAC14C4.14
SPAC1527.03
SPAC1556.05c
SPAC1565.08
SPAC16.02c
SPAC1687.06c
SPAC16E8.01
SPAC1705.03c
SPAC17A2.03c
SPAC17A2.13c
SPAC17A5.03
SPAC17A5.14
SPAC17A5.15c
SPAC17C9.03
SPAC17G6.06		40S ribosomal protein S24
SPAC17H9.12c
SPAC17H9.13c
SPAC1805.13
SPAC1834.03c
SPAC1834.04
SPAC18G6.04c
SPAC18G6.07c
SPAC18G6.14c
SPAC19A8.07c
SPAC19D5.05c
SPAC19G12.07c
SPAC1A6.04c
SPAC1F7.02c
SPAC1F7.04
SPAC1F7.13c
SPAC1F8.07c
SPAC20G8.09c
SPAC222.12c
SPAC227.18
SPAC22A12.04c
SPAC22A12.15c
SPAC22G7.06c
SPAC22H12.04c
SPAC23A1.10
SPAC23A1.11
SPAC23A1.17
SPAC23C11.02c
SPAC23C11.09
SPAC23C11.11
SPAC23G3.06
SPAC24C9.06c
SPAC24C9.12c
SPAC24H6.01c
SPAC24H6.07
SPAC25A8.01c
SPAC25G10.01
SPAC25G10.08		translation initiation factor eIF3b
SPAC26A3.04
SPAC26A3.05
SPAC26A3.07c
SPAC26F1.03
SPAC26F1.06
SPAC27D7.11c
SPAC27D7.14c
SPAC29A4.04c
SPAC29A4.05
SPAC29A4.11
SPAC29B12.04
SPAC29B12.08
SPAC2C4.05
SPAC2C4.16c		40S ribosomal protein S8
SPAC30C2.04
SPAC31G5.13
SPAC31G5.15
SPAC31G5.17c		40S ribosomal protein S10
SPAC323.04
SPAC328.10c		40S ribosomal protein S5
SPAC32A11.04c		translation initiation factor eIF2 beta subunit
SPAC3A11.10c
SPAC3A12.17c
SPAC3C7.08c
SPAC3G9.03
SPAC3G9.09c
SPAC3H5.05c		40S ribosomal protein S14
SPAC3H5.12c
SPAC458.02c
SPAC4A8.11c
SPAC4A8.16c		translation initiation factor eIF3c
SPAC4D7.05		translation initiation factor eIF3i
SPAC4F10.14c
SPAC4G9.11c
SPAC4G9.16c
SPAC4G9.17c
SPAC4H3.10c
SPAC513.01c
SPAC521.05		40S ribosomal protein S8
SPAC56E4.04c
SPAC57A10.09c
SPAC57A7.12		heat shock protein Ssz1
SPAC589.10c
SPAC5H10.06c
SPAC637.05c
SPAC664.04c		40S ribosomal protein S16
SPAC664.05
SPAC664.06
SPAC664.11
SPAC688.11
SPAC694.02
SPAC694.05c		40S ribosomal protein S25
SPAC6B12.12
SPAC6F12.07
SPAC6F6.07c		40S ribosomal protein S13
SPAC6G10.07
SPAC6G9.09c
SPAC7D4.07c
SPAC806.03c		40S ribosomal protein S26
SPAC821.09
SPAC8E11.02c
SPAC9.09
SPAC926.04c
SPAC926.09c
SPAC959.03c
SPAC959.07		40S ribosomal protein S4
SPAPB17E12.13
SPAPJ698.02c		40S ribosomal protein S0B
SPBC106.18
SPBC11B10.04c
SPBC11C11.02
SPBC1289.03c
SPBC12C2.08
SPBC13E7.07
SPBC146.07
SPBC146.13c
SPBC14C8.14c
SPBC14C8.19
SPBC14F5.04c
SPBC14F5.05c
SPBC15D4.09c
SPBC1685.10		40S ribosomal protein S27
SPBC1685.13
SPBC16A3.08c
SPBC16C6.07c
SPBC16D10.08c		heat shock protein Hsp104
SPBC16D10.11c		40S ribosomal protein S18
SPBC16E9.12c		poly(A) binding protein Pab2
SPBC16G5.11c
SPBC16G5.14c		40S ribosomal protein S3
SPBC16H5.02
SPBC16H5.08c
SPBC16H5.12c
SPBC1703.13c
SPBC1709.02c
SPBC1709.05
SPBC1734.11		DNAJ domain protein Mas5
SPBC1778.01c
SPBC17A3.04c
SPBC17D1.06
SPBC17D11.05
SPBC17G9.03c
SPBC17G9.05
SPBC17G9.07		40S ribosomal protein S24
SPBC17G9.09
SPBC17G9.11c
SPBC1815.01
SPBC18E5.04
SPBC18H10.03		translation initiation factor eIF3g
SPBC18H10.12c
SPBC19C2.07
SPBC19C7.06
SPBC19F8.08
SPBC19G7.10c
SPBC1A4.02c
SPBC1A4.07c
SPBC1D7.04
SPBC215.08c
SPBC216.05
SPBC21B10.10		40S ribosomal protein S4
SPBC21C3.13		40S ribosomal protein S19
SPBC21D10.11c
SPBC21D10.12
SPBC25B2.10
SPBC25H2.02
SPBC25H2.05
SPBC25H2.07
SPBC26H8.01
SPBC26H8.11c
SPBC27.08c
SPBC28F2.03
SPBC29A10.13
SPBC29A3.04
SPBC29A3.12		40S ribosomal protein S9
SPBC29B5.03c
SPBC2D10.10c
SPBC2F12.04
SPBC2G2.04c
SPBC2G5.05
SPBC2G5.06c
SPBC30D10.13c
SPBC31F10.06c
SPBC32F12.11
SPBC32H8.12c
SPBC336.10c
SPBC354.10
SPBC354.12
SPBC365.03c
SPBC3D6.02
SPBC3E7.02c
SPBC3E7.08c
SPBC4.07c
SPBC405.06
SPBC4F6.18c
SPBC530.03c
SPBC530.10c
SPBC56F2.02
SPBC56F2.12
SPBC646.10c
SPBC660.16
SPBC685.07c
SPBC713.10
SPBC725.09c
SPBC776.08c
SPBC776.09
SPBC776.11
SPBC800.04c
SPBC83.08
SPBC839.05c
SPBC8D2.05c
SPBC8D2.17
SPBC8D2.18c
SPBP19A11.03c
SPBP22H7.08
SPBP35G2.07
SPBP4H10.15
SPBP8B7.03c
SPBP8B7.16c
SPBP8B7.24c
SPCC1020.06c
SPCC1183.07
SPCC1223.05c
SPCC1223.07c
SPCC1223.08c
SPCC1281.01
SPCC1393.03
SPCC13B11.01
SPCC162.07
SPCC1620.06c
SPCC1672.02c
SPCC1672.07
SPCC1682.01
SPCC1682.04
SPCC1682.05c
SPCC1682.14
SPCC1739.13
SPCC1795.11
SPCC18.14c
SPCC1827.05c
SPCC1840.02c
SPCC1840.06
SPCC1906.01
SPCC24B10.21
SPCC285.17
SPCC330.03c
SPCC364.03
SPCC364.06
SPCC417.08
SPCC4B3.17
SPCC550.14
SPCC576.03c
SPCC576.08c
SPCC576.09
SPCC576.10c
SPCC584.01c
SPCC5E4.07
SPCC613.05c
SPCC613.06
SPCC622.09
SPCC622.14
SPCC622.18
SPCC663.02
SPCC663.04
SPCC736.15
SPCC74.05
SPCC794.07
SPCC794.08
SPCC825.01
SPCC825.05c
SPCP1E11.08
SPCPB16A4.02c
