# Supplementary material for: A non-transcriptional role for the glucocorticoid receptor in mediating the cell stress response
Source: Sci Rep. 2017 Sep 21;7:12101. doi: 10.1038/s41598-017-09722-z (PMC5608759; doi:10.1038/s41598-017-09722-z)
Supplement: Supplementary file 5 — Predicted bridge proteins in S. pombe linking to GR, and their human orthologues. [file 41598_2017_9722_MOESM5_ESM.xls]

## Sheet: Sheet2
Protein1	Protein2	Human Ortholog for Protein 1 Supplementary Table 4	Human Ortholog for Protein 2
SPBC14C8.14c	SPBC336.12c	MYBBP1A	NONE
SPBC2D10.12	SPBP19A11.03c	RAD23B|RAD23A	PSMD2
SPAC926.04c	SPBC11B10.09	HSP90AA1|HSP90AB1	CDK2|CDK3|CDK1
SPAC637.10c	SPBP19A11.03c	PSMD4	PSMD2
SPBC216.05	SPCC338.16	ATR	STIP1
SPAC926.04c	SPBC24C6.07	HSP90AA1|HSP90AB1	NONE
SPAC31G5.13	SPBP19A11.03c	PSMD14	PSMD2
SPAC926.04c	SPCC4F11.02	HSP90AA1|HSP90AB1	PPM1L
SPAC1952.07	SPBC216.05	RAD1	ATR
SPAC4D7.05	SPBP19A11.03c	EIF3I	PSMD2
SPBC216.05	SPBC409.05	ATR	SKP1
SPBC4.07c	SPBP19A11.03c	PSMC1	PSMD2
SPBC409.06	SPBP19A11.03c	UCHL5	PSMD2
SPAC6G9.08	SPBP19A11.03c	USP14	PSMD2
SPAC926.04c	SPCC645.05c	HSP90AA1|HSP90AB1	NONE
SPAC926.04c	SPCC613.04c	HSP90AA1|HSP90AB1	UNC45A|UNC45B
SPAC22H12.02	SPBC1734.11	YEATS4|MLLT3	DNAJA1|DNAJA2|DNAJA4
SPAC926.04c	SPBC9B6.10	HSP90AA1|HSP90AB1	CDC37
SPAC24B11.06c	SPCC576.03c	MAPK11|MAPK12|MAPK13|MAPK14	PRDX2
SPAC27D7.12c	SPBC3D6.02	NONE	NONE
SPAC821.04c	SPAC926.04c	NONE	HSP90AA1|HSP90AB1
SPAC22E12.08	SPCC285.17	NONE	NONE
SPBC17D11.05	SPBC18H10.03	EIF3A	EIF3G
SPAC926.04c	SPCC18B5.03	HSP90AA1|HSP90AB1	WEE2|WEE1
SPAC926.04c	SPBC660.14	HSP90AA1|HSP90AB1	PKMYT1
SPAC26A3.16	SPBP19A11.03c	UBQLN2|UBQLN3|UBQLN4|UBQLN1	PSMD2
SPBC646.09c	SPBP19A11.03c	EIF3E	PSMD2
SPAC1420.03	SPBP19A11.03c	PSMD12	PSMD2
SPAC1420.03	SPBC4.07c	PSMD12	PSMC1
SPBC106.02c	SPCC576.03c	NONE	PRDX2
SPBC17D11.05	SPBC646.09c	EIF3A	EIF3E
SPAC4A8.16c	SPBC646.09c	EIF3CL|EIF3C	EIF3E
SPAC17C9.13c	SPBP19A11.03c	NONE	PSMD2
SPAC1751.03	SPBC17D11.05	EIF3M	EIF3A
SPAC1751.03	SPAC25G10.08	EIF3M	EIF3B
SPAC1751.03	SPAC4A8.16c	EIF3M	EIF3CL|EIF3C
SPAC1751.03	SPAC4D7.05	EIF3M	EIF3I
SPAC13D6.01	SPBC17D11.05	NONE	EIF3A
SPBC14F5.04c	SPBC409.05	PGK1|PGK2	SKP1
SPAC926.04c	SPBC146.09c	HSP90AA1|HSP90AB1	KDM1B
SPBC216.05	SPBC336.12c	ATR	NONE
SPBC215.03c	SPBC216.05	GPS1	ATR
SPCC576.03c	SPCC576.03c	PRDX2	PRDX2
SPAC18B11.07c	SPBC21D10.12	UBE2A|UBE2B	AMPH|BIN2|BIN1
SPAC18B11.07c	SPCC622.09	UBE2A|UBE2B	HIST1H2BL|H2BFM|HIST1H2BK|HIST1H2BH|HIST1H2BJ|HIST2H2BE|HIST1H2BE|HIST1H2BD|HIST2H2BF|HIST1H2BM|HIST1H2BN|HIST1H2BI|HIST1H2BA|HIST1H2BC|HIST1H2BG|HIST3H2BB|HIST1H2BF|H2BFWT|HIST1H2BO|HIST1H2BB
SPAC17A2.13c	SPAC23C11.15	YWHAZ|YWHAQ|YWHAE|YWHAG|YWHAH|YWHAB	SIN3B|SIN3A
SPBC725.16	SPCC1393.03	NONE	RPS15
SPAC343.11c	SPBC83.08	KDM5D|KDM5C|KDM5B|KDM5A	RUVBL2
SPAC343.11c	SPBC32H8.12c	KDM5D|KDM5C|KDM5B|KDM5A	ACTL7B|ACTG1|ACTC1|ACTG2|ACTRT2|ACTA2|ACTA1|ACTBL2|POTEE|ACTRT1|ACTL7A|POTEF
SPAC1751.03	SPBP19A11.03c	EIF3M	PSMD2
SPAC8E11.02c	SPBC17D11.05	YWHAG|YWHAH|YWHAB|YWHAE|YWHAZ|YWHAQ	EIF3A
SPAC8E11.02c	SPBP19A11.03c	YWHAG|YWHAH|YWHAB|YWHAE|YWHAZ|YWHAQ	PSMD2
SPAC1420.03	SPAC8E11.02c	PSMD12	YWHAG|YWHAH|YWHAB|YWHAE|YWHAZ|YWHAQ
SPAC8E11.02c	SPAPB8E5.02c	YWHAG|YWHAH|YWHAB|YWHAE|YWHAZ|YWHAQ	PSMD12
SPAC23G3.11	SPAC8E11.02c	PSMD11	YWHAG|YWHAH|YWHAB|YWHAE|YWHAZ|YWHAQ
SPBP35G2.08c	SPCC18.14c	ZCCHC7	RPLP0
SPBC1778.08c	SPBP19A11.03c	ARPC3	PSMD2
SPAC926.04c	SPBC15D4.03	HSP90AA1|HSP90AB1	HIRA
SPBC15D4.03	SPBP19A11.03c	HIRA	PSMD2
SPBP19A11.03c	SPBP35G2.02	PSMD2	PITHD1
SPBC577.08c	SPBP19A11.03c	TXNL1	PSMD2
SPAC31G5.13	SPBC119.01	PSMD14	PSMD3
SPAC1420.03	SPAC31G5.13	PSMD12	PSMD14
SPAC23G3.11	SPAC31G5.13	PSMD11	PSMD14
SPAC31G5.13	SPBC582.07c	PSMD14	PSMD6
SPAC31G5.13	SPBC17D11.07c	PSMD14	PSMD1
SPAC31G5.13	SPAC607.05	PSMD14	PSMD13
SPAC31G5.13	SPBC4C3.10c	PSMD14	PSMB6|PSMB9
SPAC31G5.13	SPBC646.16	PSMD14	PSMA6
SPAC31G5.13	SPAC4A8.13c	PSMD14	PSMB8|PSMB5|PSMB11
SPAC31G5.13	SPAC323.02c	PSMD14	PSMA5
SPAC31G5.13	SPBC106.16	PSMD14	PSMA7|PSMA8
SPAC31G5.13	SPCC1442.06	PSMD14	PSMA2
SPAC22F8.06	SPAC31G5.13	PSMB1	PSMD14
SPAC31G5.13	SPAC6G10.04c	PSMD14	PSMA1
SPAC31G5.13	SPBC577.10	PSMD14	PSMB4
SPAC23D3.07	SPAC31G5.13	PSMB7	PSMD14
SPAC13C5.01c	SPAC31G5.13	PSMA4	PSMD14
SPAC31G5.13	SPCC1795.04c	PSMD14	PSMA3
SPAC31A2.04c	SPAC31G5.13	PSMB2	PSMD14
SPAC31G5.13	SPCC63.12c	PSMD14	PSMB3
SPBC216.05	SPBC21B10.13c	ATR	NONE
SPAC22E12.11c	SPAC25A8.01c	KMT2E	SMARCAD1
SPAC16C9.05	SPAC57A10.09c	PHF12	SSRP1
SPAC1834.03c	SPBC12D12.06	HIST4H4|HIST1H4G|HIST1H4J|HIST1H4I|HIST1H4E|HIST1H4A|HIST1H4C|HIST1H4L|HIST1H4D|HIST2H4A|HIST1H4B|HIST1H4F|HIST1H4H|HIST1H4K	CCNC
SPAC25A8.01c	SPBC1347.02	SMARCAD1	NONE
SPAC22E12.11c	SPBC16E9.12c	KMT2E	PABPN1|PABPN1L
SPAC3H1.12c	SPBC16E9.12c	NONE	PABPN1|PABPN1L
SPAC25A8.01c	SPBC16E9.17c	SMARCAD1	CCNB3|CCNB1|CCNB2
SPAC25A8.01c	SPBC1709.11c	SMARCAD1	ING3|ING4|ING2|ING5
SPBC16E9.12c	SPBC1709.11c	PABPN1|PABPN1L	ING3|ING4|ING2|ING5
SPBC16E9.12c	SPBC1861.07	PABPN1|PABPN1L	TCEB1
SPAC25A8.01c	SPBC215.03c	SMARCAD1	GPS1
SPBC16E9.12c	SPBC215.03c	PABPN1|PABPN1L	GPS1
SPAC16A10.05c	SPCC285.17	NONE	NONE
SPAC17G8.07	SPCC285.17	YEATS4|MLLT3	NONE
SPAC19G12.08	SPCC285.17	FA2H	NONE
SPBC1685.15c	SPCC285.17	KIF18B|KIF18A	NONE
SPBC2F12.12c	SPCC285.17	CACTIN	NONE
SPBC36B7.08c	SPCC285.17	SET	NONE
SPCC1259.03	SPCC285.17	ZNRD1	NONE
SPAC16C9.05	SPCC364.06	PHF12	NAP1L2|NAP1L1|NAP1L4
SPAC25A8.01c	SPCC594.05c	SMARCAD1	CXXC1
SPCC285.17	SPCC757.10	NONE	TMEM199
SPCC285.17	SPCC895.07	NONE	CKAP5
SPAC22F3.09c	SPAC25A8.01c	NONE	SMARCAD1
SPAC637.06	SPCC285.17	NONE	NONE
SPBC24C6.05	SPCC285.17	COPE	NONE
SPBC3H7.10	SPCC285.17	ELP6	NONE
SPAC17A2.13c	SPCC594.05c	YWHAZ|YWHAQ|YWHAE|YWHAG|YWHAH|YWHAB	CXXC1
SPBC947.10	SPCC18.14c	NONE	RPLP0
SPAC12G12.13c	SPBC17D11.05	PAPD5|PAPD7	EIF3A
SPAC12G12.13c	SPAC4A8.16c	PAPD5|PAPD7	EIF3CL|EIF3C
SPAC20H4.02	SPCC285.17	NONE	NONE
SPAC4D7.11	SPCC285.17	NONE	NONE
SPBC354.05c	SPCC285.17	SREBF1|SREBF2	NONE
SPAC23C11.16	SPAC926.04c	PLK1|PLK3|PLK2	HSP90AA1|HSP90AB1
SPAC24B11.11c	SPAC926.04c	STK38|STK38L	HSP90AA1|HSP90AB1
SPAC926.04c	SPBC21.06c	HSP90AA1|HSP90AB1	NONE
SPCC576.03c	SPCC736.08	PRDX2	RBPJL|RBPJ
SPBP19A11.03c	SPCC736.08	PSMD2	RBPJL|RBPJ
SPBC1773.01	SPCC576.03c	STRN4|STRN3|STRN	PRDX2
SPAP8A3.09c	SPCC576.03c	PPP2R1B|PPP2R1A	PRDX2
SPAC1420.03	SPBC16C6.07c	PSMD12	PSMC2
SPAPB8E5.02c	SPBC16C6.07c	PSMD12	PSMC2
SPAC31G5.13	SPAPB8E5.02c	PSMD14	PSMD12
SPAPB8E5.02c	SPBC4.07c	PSMD12	PSMC1
SPAC3G6.02	SPBP19A11.03c	SHFM1	PSMD2
SPBP19A11.03c	SPCC126.03	PSMD2	PUS1
SPBC106.16	SPBC16C6.07c	PSMA7|PSMA8	PSMC2
SPBC17D11.07c	SPBC4.07c	PSMD1	PSMC1
SPBC216.05	SPBC582.03	ATR	CCNB2|CCNB1|CCNB3
SPAPB2B4.03	SPCC1795.11	CCNB2|CCNB3|CCNB1	DDX3Y
SPAC26F1.10c	SPAC926.04c	PTPN1|PTPN2	HSP90AA1|HSP90AB1
SPBC1734.11	SPBP8B7.28c	DNAJA1|DNAJA2|DNAJA4	NONE
SPAC19G12.02c	SPBC3E7.08c	PMS1	ERCC5
SPAC926.04c	SPCC1223.06	HSP90AA1|HSP90AB1	RABEPK
SPBC1734.11	SPCC1223.06	DNAJA1|DNAJA2|DNAJA4	RABEPK
SPBC1A4.02c	SPCC24B10.08c	IDH3G	TADA2B|TADA2A
SPAC7D4.07c	SPCC576.03c	TXN|TXN2|TXNDC2	PRDX2
SPBC16A3.11	SPBC1734.11	POLH	DNAJA1|DNAJA2|DNAJA4
SPBC1289.02c	SPCC285.17	HTATSF1	NONE
SPBC16C6.05	SPCC285.17	DENR	NONE
SPAC23C11.04c	SPCC285.17	PNKP	NONE
SPAC1B3.08	SPAC29B12.04	PCID2	NONE
SPAC1B3.08	SPAC6B12.12	PCID2	TOMM70A
SPAC29A4.11	SPBC1105.09	CHN1|CHN2	UBE2G1
SPBC1105.09	SPCC364.03	UBE2G1	RPL17
SPAC20H4.07	SPCC285.17	XRCC3	NONE
SPAC17H9.13c	SPBC3H7.06c	ALDH18A1	NONE
SPAC6B12.12	SPBC3H7.06c	TOMM70A	NONE
SPAC10F6.05c	SPBC19F8.08	UBE2J2	RPS4Y1|RPS4Y2|RPS4X
SPBC16H5.12c	SPBC1773.02c	NONE	NONE
SPBC31F10.13c	SPCC285.17	HIRA	NONE
SPAC17H9.13c	SPBC12D12.06	ALDH18A1	CCNC
SPAC23C11.02c	SPBC12D12.06	RPS23	CCNC
SPBC12D12.06	SPCC285.17	CCNC	NONE
SPBC12D12.06	SPCC1223.05c	CCNC	RPL37
SPAC3A11.10c	SPBC12D12.06	DPEP2|DPEP1|DPEP3	CCNC
SPAC222.12c	SPBC12D12.06	ATP5B	CCNC
SPBC12D12.06	SPBC3D6.02	CCNC	NONE
SPBC12D12.06	SPBC19F8.08	CCNC	RPS4Y1|RPS4Y2|RPS4X
SPAC27D7.12c	SPBC3E7.08c	NONE	ERCC5
SPAC1142.08	SPAC23C11.02c	NONE	RPS23
SPAC1142.08	SPAC4F10.14c	NONE	BTF3|BTF3P13|BTF3L4
SPAC1142.08	SPAC25A8.01c	NONE	SMARCAD1
SPAC1142.08	SPCC364.03	NONE	RPL17
SPAC1142.08	SPBC21B10.10	NONE	RPS4Y2|RPS4Y1|RPS4X
SPAC1142.08	SPAC2C4.16c	NONE	RPS8
SPAC1142.08	SPBC19F8.08	NONE	RPS4Y1|RPS4Y2|RPS4X
SPAC29B12.04	SPCC4E9.02	NONE	CCNB2|CCNB1|CCNB3
SPAC24B11.06c	SPCC285.17	MAPK11|MAPK12|MAPK13|MAPK14	NONE
SPAC6B12.12	SPBC1709.11c	TOMM70A	ING3|ING4|ING2|ING5
SPBC29A3.07c	SPCC285.17	SF3B2	NONE
SPAC24C9.12c	SPBC4C3.12	SHMT1|SHMT2	NONE
SPAC6B12.12	SPBC4C3.12	TOMM70A	NONE
SPAC4G9.16c	SPBC4C3.12	RPL9	NONE
SPAC821.09	SPBC4C3.12	NONE	NONE
SPAC30C2.04	SPBC4C3.12	AIMP1	NONE
SPAC3G9.03	SPAPB17E12.04c	RPL23	COPS2
SPAC4G9.16c	SPAPB17E12.04c	RPL9	COPS2
SPAC25A8.01c	SPBC1685.08	SMARCAD1	NONE
SPBC725.02	SPCC285.17	NONE	NONE
SPAC3G9.04	SPCC285.17	SSU72	NONE
SPAC227.18	SPBC16E9.17c	AASS	CCNB3|CCNB1|CCNB2
SPBC16E9.17c	SPBC2G5.06c	CCNB3|CCNB1|CCNB2	SQRDL
SPAC4G9.16c	SPBC16E9.17c	RPL9	CCNB3|CCNB1|CCNB2
SPBC16E9.17c	SPBC19F8.08	CCNB3|CCNB1|CCNB2	RPS4Y1|RPS4Y2|RPS4X
SPBC3B8.02	SPCC285.17	NFYC	NONE
SPAC23C11.15	SPBC776.11	SIN3B|SIN3A	RPL27A
SPAC23C11.15	SPAC29B12.08	SIN3B|SIN3A	NONE
SPAC22G7.06c	SPAC23C11.15	CAD	SIN3B|SIN3A
SPAC23C11.15	SPBC25B2.10	SIN3B|SIN3A	NONE
SPAC23C11.15	SPAC24C9.12c	SIN3B|SIN3A	SHMT1|SHMT2
SPAC23C11.15	SPBC336.10c	SIN3B|SIN3A	EIF5A2|EIF5A
SPAC23C11.15	SPAC694.05c	SIN3B|SIN3A	RPS25
SPAC23C11.15	SPAC29A4.11	SIN3B|SIN3A	CHN1|CHN2
SPAC23C11.15	SPBC839.05c	SIN3B|SIN3A	RPS17
SPAC23C11.15	SPCC1682.14	SIN3B|SIN3A	RPL19
SPAC23C11.15	SPBC19F8.08	SIN3B|SIN3A	RPS4Y1|RPS4Y2|RPS4X
SPAC4D7.03	SPAC6B12.12	FBXW7|FBXO24|FBXW2	TOMM70A
SPAC25A8.01c	SPAC4D7.03	SMARCAD1	FBXW7|FBXO24|FBXW2
SPCC285.17	SPCC31H12.08c	NONE	CNOT6|CNOT6L
SPAC29A4.18	SPCC285.17	RBBP4|RBBP7	NONE
SPBC530.13	SPCC1020.06c	NONE	TALDO1
SPAC17H9.13c	SPBC530.13	ALDH18A1	NONE
SPBC530.13	SPBC725.09c	NONE	BIN3
SPBC16H5.12c	SPBC530.13	NONE	NONE
SPAC140.02	SPBC530.13	NCL	NONE
SPAC25A8.01c	SPBC530.13	SMARCAD1	NONE
SPAC17H9.13c	SPBC1347.02	ALDH18A1	NONE
SPAC17H9.13c	SPBP16F5.02	ALDH18A1	CCNH
SPAC29B12.04	SPBC1861.07	NONE	TCEB1
SPAC3G9.03	SPBC1861.07	RPL23	TCEB1
SPBC1861.07	SPCC1223.05c	TCEB1	RPL37
SPAC18G6.04c	SPBC1861.07	SHMT1|SHMT2	TCEB1
SPBC1861.07	SPBC354.10	TCEB1	NONE
SPBC1861.07	SPCC364.06	TCEB1	NAP1L2|NAP1L1|NAP1L4
SPBC1861.07	SPBC21B10.10	TCEB1	RPS4Y2|RPS4Y1|RPS4X
SPAC144.11	SPBC1861.07	RPS11	TCEB1
SPAC959.07	SPBC1861.07	RPS4Y1|RPS4Y2|RPS4X	TCEB1
SPBC1861.07	SPCC622.14	TCEB1	ARFGAP1
SPBC29A3.14c	SPCC285.17	TERT	NONE
SPBC11C11.08	SPCC285.17	SRSF2	NONE
SPAC144.11	SPBC336.12c	RPS11	NONE
SPAC23C11.02c	SPAC2F7.04	RPS23	MED1
SPAC2F7.04	SPBC16E9.12c	MED1	PABPN1|PABPN1L
SPAC2F7.04	SPBC839.05c	MED1	RPS17
SPAC2F7.04	SPBC16A3.08c	MED1	NONE
SPAC1952.07	SPBC3E7.08c	RAD1	ERCC5
SPBC839.13c	SPCC285.17	RPL13A	NONE
SPAC1A6.04c	SPBC36B7.03	PLA2G4E|PLA2G4D|PLA2G4C|PLA2G4B|PLA2G4A|PLA2G4F	SEC63
SPAC1A6.04c	SPBC1709.11c	PLA2G4E|PLA2G4D|PLA2G4C|PLA2G4B|PLA2G4A|PLA2G4F	ING3|ING4|ING2|ING5
SPAC1A6.04c	SPBC21B10.13c	PLA2G4E|PLA2G4D|PLA2G4C|PLA2G4B|PLA2G4A|PLA2G4F	NONE
SPAC6B12.12	SPCC63.03	TOMM70A	DNAJC11
SPAC23G3.10c	SPAC6B12.12	MDM4|SMARCD2|MDM2|SMARCD1	TOMM70A
SPAC6B12.12	SPBC543.02c	TOMM70A	DNAJC7
SPAC6B12.12	SPBC3E7.11c	TOMM70A	NONE
SPAC16C9.05	SPAC6B12.12	PHF12	TOMM70A
SPAC6B12.12	SPCC285.17	TOMM70A	NONE
SPAC29A4.02c	SPAC6B12.12	EEF1E1|EEF1G	TOMM70A
SPAC6B12.12	SPBC32H8.11	TOMM70A	NONE
SPAC6B12.12	SPBC215.03c	TOMM70A	GPS1
SPAC343.11c	SPAC6B12.12	KDM5D|KDM5C|KDM5B|KDM5A	TOMM70A
SPAC6B12.12	SPBC36B7.03	TOMM70A	SEC63
SPAC6B12.12	SPBP8B7.06	TOMM70A	RPLP2
SPAC6B12.12	SPBC1347.02	TOMM70A	NONE
SPAC6B12.12	SPCC338.16	TOMM70A	STIP1
SPAC1071.08	SPAC6B12.12	RPLP2	TOMM70A
SPAC6B12.12	SPBC1734.05c	TOMM70A	DNAJC8
SPAC1834.08	SPAC6B12.12	NONE	TOMM70A
SPBC4F6.06	SPCC285.17	PRKAA1|PRKAA2	NONE
SPBC1347.02	SPCC364.06	NONE	NAP1L2|NAP1L1|NAP1L4
SPBC4B4.07c	SPCC285.17	SNRPB2|SNRPA	NONE
SPAC25A8.01c	SPBC839.17c	SMARCAD1	NONE
SPBC21D10.10	SPCC285.17	BRD8	NONE
SPBC685.07c	SPCC191.09c	RPL27	GSTT1|GSTT2
SPCC191.09c	SPCC364.03	GSTT1|GSTT2	RPL17
SPBC839.05c	SPCC191.09c	RPS17	GSTT1|GSTT2
SPBC336.03	SPCC285.17	RASGEF1C|RASGEF1B|RASGEF1A	NONE
SPAC2F7.07c	SPAC926.09c	PHF12	NONE
SPAC2F7.07c	SPBC16D10.08c	PHF12	CLPB
SPAC2F7.07c	SPBC776.11	PHF12	RPL27A
SPAC29B12.04	SPAC2F7.07c	NONE	PHF12
SPAC2F7.07c	SPAC3G9.03	PHF12	RPL23
SPAC23C11.02c	SPAC2F7.07c	RPS23	PHF12
SPAC2F7.07c	SPBC25B2.10	PHF12	NONE
SPAC2F7.07c	SPCC1223.05c	PHF12	RPL37
SPAC2F7.07c	SPBC8D2.17	PHF12	NONE
SPAC2F7.07c	SPBC725.09c	PHF12	BIN3
SPAC2F7.07c	SPBC16H5.12c	PHF12	NONE
SPAC18G6.04c	SPAC2F7.07c	SHMT1|SHMT2	PHF12
SPAC2F7.07c	SPBC354.10	PHF12	NONE
SPAC2F7.07c	SPCC364.06	PHF12	NAP1L2|NAP1L1|NAP1L4
SPAC2F7.07c	SPBC685.07c	PHF12	RPL27
SPAC2F7.07c	SPAC6B12.12	PHF12	TOMM70A
SPAC2F7.07c	SPCC364.03	PHF12	RPL17
SPAC2F7.07c	SPBC21B10.10	PHF12	RPS4Y2|RPS4Y1|RPS4X
SPCC16C4.10	SPCC285.17	PGLS	NONE
SPBC16H5.12c	SPBC3F6.01c	NONE	PPP5C
SPAC16C9.05	SPBC16D10.08c	PHF12	CLPB
SPAC16C9.05	SPBC776.11	PHF12	RPL27A
SPAC16C9.05	SPBC354.12	PHF12	GAPDHS|GAPDH
SPAC16C9.05	SPAC29B12.08	PHF12	NONE
SPAC16C9.05	SPAC29B12.04	PHF12	NONE
SPAC16C9.05	SPAC3G9.03	PHF12	RPL23
SPAC16C9.05	SPCC285.17	PHF12	NONE
SPAC16C9.05	SPBC25B2.10	PHF12	NONE
SPAC16C9.05	SPBC725.09c	PHF12	BIN3
SPAC16C9.05	SPBC16E9.12c	PHF12	PABPN1|PABPN1L
SPAC16C9.05	SPAC24C9.12c	PHF12	SHMT1|SHMT2
SPAC16C9.05	SPAC29A4.05	PHF12	CALM2|CALM3|CALML4|CALML5|CALML3|CALM1
SPAC16C9.05	SPBC354.10	PHF12	NONE
SPAC16C9.05	SPBC685.07c	PHF12	RPL27
SPAC16C9.05	SPAC25A8.01c	PHF12	SMARCAD1
SPAC16C9.05	SPCC364.03	PHF12	RPL17
SPAC16C9.05	SPBC839.05c	PHF12	RPS17
SPAC16C9.05	SPBC16A3.08c	PHF12	NONE
SPAC16C9.05	SPAC694.02	PHF12	DDX60L|DDX60
SPBP35G2.08c	SPCC285.17	ZCCHC7	NONE
SPBC582.10c	SPCC285.17	NONE	NONE
SPBC19G7.13	SPBC776.11	TERF1	RPL27A
SPAC3A11.10c	SPBC19G7.13	DPEP2|DPEP1|DPEP3	TERF1
SPBC19F8.08	SPBC19G7.13	RPS4Y1|RPS4Y2|RPS4X	TERF1
SPAC926.09c	SPBC1105.14	NONE	NONE
SPBC1105.14	SPBC354.12	NONE	GAPDHS|GAPDH
SPBC1105.14	SPCC584.01c	NONE	NONE
SPBC1105.14	SPBC725.09c	NONE	BIN3
SPBC1105.14	SPBC16H5.12c	NONE	NONE
SPBC1105.14	SPCC364.03	NONE	RPL17
SPAC25A8.01c	SPAC688.04c	SMARCAD1	NONE
SPAC25A8.01c	SPCC645.13	SMARCAD1	PHF3
SPAC1952.07	SPAC25A8.01c	RAD1	SMARCAD1
SPAC25A8.01c	SPCC285.17	SMARCAD1	NONE
SPAC25A8.01c	SPAC29A4.02c	SMARCAD1	EEF1E1|EEF1G
SPAC25A8.01c	SPAC343.11c	SMARCAD1	KDM5D|KDM5C|KDM5B|KDM5A
SPAC25A8.01c	SPBC1734.05c	SMARCAD1	DNAJC8
SPAC25A8.01c	SPAC4H3.01	SMARCAD1	NONE
SPAC25A8.01c	SPBP16F5.02	SMARCAD1	CCNH
SPAC1834.08	SPAC25A8.01c	NONE	SMARCAD1
SPBC660.07	SPCC285.17	TREH	NONE
SPCC285.17	SPCC594.05c	NONE	CXXC1
SPAC23D3.09	SPCC285.17	ACTL6B|ACTL6A	NONE
SPBC29A10.16c	SPCC285.17	CYB5A|CYB5B	NONE
SPCC1393.08	SPCC285.17	NONE	NONE
SPBC685.07c	SPCC285.17	RPL27	NONE
SPAC23H4.08	SPCC285.17	NONE	NONE
SPBC23E6.01c	SPCC285.17	TRNAU1AP	NONE
SPAC17A2.12	SPCC285.17	TTF2	NONE
SPBC354.12	SPBP16F5.02	GAPDHS|GAPDH	CCNH
SPAC227.18	SPBP16F5.02	AASS	CCNH
SPBP16F5.02	SPCC584.01c	CCNH	NONE
SPBC354.10	SPBP16F5.02	NONE	CCNH
SPBC3D6.02	SPBP16F5.02	NONE	CCNH
SPAC694.02	SPBP16F5.02	DDX60L|DDX60	CCNH
SPBC354.12	SPCC594.05c	GAPDHS|GAPDH	CXXC1
SPBC16G5.14c	SPCC594.05c	RPS3	CXXC1
SPBC725.09c	SPCC594.05c	BIN3	CXXC1
SPAC24C9.12c	SPCC594.05c	SHMT1|SHMT2	CXXC1
SPCC285.17	SPCC4B3.16	NONE	TIPRL
SPBC1A4.01	SPCC285.17	ANAPC10	NONE
SPAC22F3.09c	SPCC1020.06c	NONE	TALDO1
SPAC22F3.09c	SPBP35G2.07	NONE	NONE
SPAC22F3.09c	SPBC16E9.12c	NONE	PABPN1|PABPN1L
SPAC22F3.09c	SPBC21D10.11c	NONE	NFS1
SPAC22F3.09c	SPBC16H5.12c	NONE	NONE
SPAC22F3.09c	SPBC21B10.10	NONE	RPS4Y2|RPS4Y1|RPS4X
SPAC22F3.09c	SPBC19F8.08	NONE	RPS4Y1|RPS4Y2|RPS4X
SPAC29A4.02c	SPBC16H5.12c	EEF1E1|EEF1G	NONE
SPAC29A4.02c	SPBC354.10	EEF1E1|EEF1G	NONE
SPAC1952.07	SPCC584.01c	RAD1	NONE
SPBC1347.02	SPBC16E9.12c	NONE	PABPN1|PABPN1L
SPAC140.02	SPBC1347.02	NCL	NONE
SPAC1834.03c	SPCC338.16	HIST4H4|HIST1H4G|HIST1H4J|HIST1H4I|HIST1H4E|HIST1H4A|HIST1H4C|HIST1H4L|HIST1H4D|HIST2H4A|HIST1H4B|HIST1H4F|HIST1H4H|HIST1H4K	STIP1
SPAC8E11.03c	SPCC285.17	DMC1	NONE
SPAC6G10.12c	SPCC285.17	NONE	NONE
SPBC16E9.12c	SPBC83.17	PABPN1|PABPN1L	EDF1
SPBC16E9.12c	SPBP8B7.06	PABPN1|PABPN1L	RPLP2
SPBC16E9.12c	SPBC1734.05c	PABPN1|PABPN1L	DNAJC8
SPBC1347.08c	SPCC285.17	RNASEH2B	NONE
SPBC14F5.13c	SPCC285.17	ALPI|ALPPL2|ALPP|ALPL	NONE
SPBC215.03c	SPCC1020.06c	GPS1	TALDO1
SPAC3G9.03	SPBC215.03c	RPL23	GPS1
SPAC23C11.02c	SPBC215.03c	RPS23	GPS1
SPBC215.03c	SPBC725.09c	GPS1	BIN3
SPBC215.03c	SPBC2G5.06c	GPS1	SQRDL
SPAC144.11	SPBC215.03c	RPS11	GPS1
SPBC28F2.10c	SPCC285.17	TADA3	NONE
SPBC336.10c	SPCC10H11.02	EIF5A2|EIF5A	DNAJC17
SPBC24C6.11	SPCC285.17	BUD31	NONE
SPAC1783.07c	SPCC285.17	NONE	NONE
SPAC6G9.09c	SPBC725.16	RPL24	NONE
SPBC354.12	SPBC725.16	GAPDHS|GAPDH	NONE
SPAC17H9.13c	SPBC725.16	ALDH18A1	NONE
SPAC227.18	SPBC725.16	AASS	NONE
SPAC5H10.06c	SPBC725.16	ADHFE1	NONE
SPAC29B12.04	SPBC725.16	NONE	NONE
SPAC3G9.03	SPBC725.16	RPL23	NONE
SPBC16G5.14c	SPBC725.16	RPS3	NONE
SPBC725.16	SPCC584.01c	NONE	NONE
SPBC725.16	SPCC330.03c	NONE	CYB5RL|CYB5R4
SPAC1687.06c	SPBC725.16	RPL28	NONE
SPAC694.05c	SPBC725.16	RPS25	NONE
SPAC18G6.04c	SPBC725.16	SHMT1|SHMT2	NONE
SPAC4F10.14c	SPBC725.16	BTF3|BTF3P13|BTF3L4	NONE
SPBC354.10	SPBC725.16	NONE	NONE
SPAC140.02	SPBC725.16	NCL	NONE
SPBC685.07c	SPBC725.16	RPL27	NONE
SPAC25A8.01c	SPBC725.16	SMARCAD1	NONE
SPBC725.16	SPBC839.05c	NONE	RPS17
SPAC144.11	SPBC725.16	RPS11	NONE
SPAC4G9.16c	SPBC725.16	RPL9	NONE
SPBC725.16	SPCC1682.14	NONE	RPL19
SPAC821.09	SPBC725.16	NONE	NONE
SPAC30C2.04	SPBC725.16	AIMP1	NONE
SPAC2C4.16c	SPBC725.16	RPS8	NONE
SPAC31G5.17c	SPBC725.16	RPS10	NONE
SPBC19F8.08	SPBC725.16	RPS4Y1|RPS4Y2|RPS4X	NONE
SPAC8E11.02c	SPCC285.17	YWHAG|YWHAH|YWHAB|YWHAE|YWHAZ|YWHAQ	NONE
SPAC1834.08	SPBC839.05c	NONE	RPS17
SPBC15C4.06c	SPCC285.17	NONE	NONE
SPAC343.11c	SPBC16H5.12c	KDM5D|KDM5C|KDM5B|KDM5A	NONE
SPAC1782.09c	SPBP19A11.03c	CDC14B|CDC14A	PSMD2
SPAC19A8.12	SPAC926.04c	DCP2	HSP90AA1|HSP90AB1
SPAC23C11.11	SPCC18.14c	CSNK2A1|CSNK2A2	RPLP0
SPAC23C11.11	SPBC1A4.03c	CSNK2A1|CSNK2A2	TOP2B|TOP2A
SPBC17F3.02	SPCC18.14c	STK25|MST4|STK24	RPLP0
SPAC926.04c	SPBC887.09c	HSP90AA1|HSP90AB1	LRRC57
SPBC887.09c	SPCC18.14c	LRRC57	RPLP0
SPAC4A8.16c	SPBC887.09c	EIF3CL|EIF3C	LRRC57
SPAC926.04c	SPAC926.04c	HSP90AA1|HSP90AB1	HSP90AA1|HSP90AB1
SPAC926.04c	SPCC645.14c	HSP90AA1|HSP90AB1	STIP1
SPAC926.04c	SPBC1711.08	HSP90AA1|HSP90AB1	AHSA1
SPAPB8E5.02c	SPBP19A11.03c	PSMD12	PSMD2
SPBC1105.07c	SPBC16E9.12c	PCID2	PABPN1|PABPN1L
SPAC1834.04	SPCC962.02c	HIST1H3B|HIST2H3C|HIST1H3J|H3F3B|HIST2H3D|HIST1H3A|HIST1H3F|HIST1H3H|HIST2H3PS2|HIST3H3|HIST1H3D|H3F3A|HIST1H3E|HIST1H3I|HIST1H3G|HIST2H3A|HIST1H3C	BIRC2|BIRC3
SPAC926.04c	SPBC19C7.03	HSP90AA1|HSP90AB1	PHLPP1|PHLPP2
SPAC631.02	SPBC1734.11	BRD4|BRD3	DNAJA1|DNAJA2|DNAJA4
SPAC631.02	SPAC926.04c	BRD4|BRD3	HSP90AA1|HSP90AB1
SPAC631.02	SPCC18.14c	BRD4|BRD3	RPLP0
SPAC631.02	SPCC576.03c	BRD4|BRD3	PRDX2
SPAC631.02	SPBC1778.01c	BRD4|BRD3	DNAJC2
SPAC631.02	SPBC405.06	BRD4|BRD3	NONE
SPAC631.02	SPBP19A11.03c	BRD4|BRD3	PSMD2
SPAC631.02	SPBC17D11.05	BRD4|BRD3	EIF3A
SPBC17D11.05	SPCC622.16c	EIF3A	KDM2A|PHF8|KDM2B|PHF2|JHDM1D
SPAC4A8.16c	SPCC622.16c	EIF3CL|EIF3C	KDM2A|PHF8|KDM2B|PHF2|JHDM1D
SPAC926.04c	SPCC622.16c	HSP90AA1|HSP90AB1	KDM2A|PHF8|KDM2B|PHF2|JHDM1D
SPBC1734.11	SPCC622.16c	DNAJA1|DNAJA2|DNAJA4	KDM2A|PHF8|KDM2B|PHF2|JHDM1D
SPCC18.14c	SPCC622.16c	RPLP0	KDM2A|PHF8|KDM2B|PHF2|JHDM1D
SPBC1778.01c	SPCC622.16c	DNAJC2	KDM2A|PHF8|KDM2B|PHF2|JHDM1D
SPBP19A11.03c	SPCC622.16c	PSMD2	KDM2A|PHF8|KDM2B|PHF2|JHDM1D
SPBC3H7.15	SPBP19A11.03c	CSNK1D|CSNK1E	PSMD2
SPBC3H7.15	SPCC576.03c	CSNK1D|CSNK1E	PRDX2
SPBC3H7.15	SPBC405.06	CSNK1D|CSNK1E	NONE
SPBC17D11.05	SPBC3H7.15	EIF3A	CSNK1D|CSNK1E
SPBC3H7.15	SPCC18.14c	CSNK1D|CSNK1E	RPLP0
SPBC1778.01c	SPBC3H7.15	DNAJC2	CSNK1D|CSNK1E
SPAC4A8.16c	SPBC3H7.15	EIF3CL|EIF3C	CSNK1D|CSNK1E
SPAC926.04c	SPBC3H7.15	HSP90AA1|HSP90AB1	CSNK1D|CSNK1E
SPBC1734.11	SPBC3H7.15	DNAJA1|DNAJA2|DNAJA4	CSNK1D|CSNK1E
SPBC3H7.15	SPCC285.17	CSNK1D|CSNK1E	NONE
SPAC23C4.12	SPBP19A11.03c	CSNK1D|CSNK1E	PSMD2
SPAC23C4.12	SPCC576.03c	CSNK1D|CSNK1E	PRDX2
SPAC23C4.12	SPCC18.14c	CSNK1D|CSNK1E	RPLP0
SPAC23C4.12	SPBC17D11.05	CSNK1D|CSNK1E	EIF3A
SPAC23C4.12	SPAC4A8.16c	CSNK1D|CSNK1E	EIF3CL|EIF3C
SPAC23C4.12	SPBC1734.11	CSNK1D|CSNK1E	DNAJA1|DNAJA2|DNAJA4
SPAC23C4.12	SPAC926.04c	CSNK1D|CSNK1E	HSP90AA1|HSP90AB1
SPAC23C4.12	SPBC1778.01c	CSNK1D|CSNK1E	DNAJC2
SPAC23C4.12	SPCC285.17	CSNK1D|CSNK1E	NONE
SPAC13G7.02c	SPBC1734.11	HSPA8|HSPA1L|HSPA1A|HSPA5|HSPA6|HSPA1B|HSPA2	DNAJA1|DNAJA2|DNAJA4
SPBC1734.11	SPCC1739.13	DNAJA1|DNAJA2|DNAJA4	HSPA8|HSPA5|HSPA1A|HSPA1L|HSPA2|HSPA1B|HSPA6
SPAC110.03	SPBC1734.11	CDC42	DNAJA1|DNAJA2|DNAJA4
SPAC2E12.02	SPBC1734.11	HSF2|HSF1	DNAJA1|DNAJA2|DNAJA4
SPAC9E9.11	SPCC576.03c	AKR7L|AKR7A3|AKR7A2	PRDX2
SPBC1105.06	SPCC285.17	MED4	NONE
SPCC16C4.14c	SPCC285.17	GTF3C3	NONE
SPCC285.17	SPCP25A2.03	NONE	THOC1
SPAC1F3.05	SPBC1734.11	TOM1|TOM1L1|TOM1L2	DNAJA1|DNAJA2|DNAJA4
SPAC23G3.11	SPBC4.07c	PSMD11	PSMC1
SPCC1442.10c	SPCC285.17	POLR2C	NONE
SPAC56F8.08	SPBC1734.11	DDI1|DDI2	DNAJA1|DNAJA2|DNAJA4
SPCC576.03c	SPCC5E4.05c	PRDX2	MGLL
SPAPB18E9.02c	SPCC285.17	MAST1|MAST4|MAST3|MAST2	NONE
SPCC1442.14c	SPCC576.03c	HINT2|HINT1	PRDX2
SPBC582.03	SPBC8D2.05c	CCNB2|CCNB1|CCNB3	NONE
SPAC57A10.09c	SPBP19A11.06	SSRP1	KDM5B|KDM5D|KDM5C|KDM5A
SPBC30D10.05c	SPCC576.03c	SPR	PRDX2
SPAC2F7.07c	SPCC285.17	PHF12	NONE
SPAC19G12.09	SPCC576.03c	NONE	PRDX2
SPAC1565.08	SPBP19A11.03c	VCP	PSMD2
SPCC576.03c	SPCC663.09c	PRDX2	NONE
SPBC409.13	SPCC576.03c	NONE	PRDX2
SPAC13G7.06	SPCC576.03c	NONE	PRDX2
SPAC4G9.11c	SPBC12C2.10c	HMGB4|HMGB2|HMGB1|HMGB3	SIN3A|SIN3B
SPBC11B10.05c	SPCPB16A4.02c	NONE	NONE
SPBC409.10	SPCC576.03c	PAICS	PRDX2
SPAC664.03	SPCC285.17	PAF1	NONE
SPBC651.09c	SPCC285.17	RTF1	NONE
SPBC2A9.02	SPCC576.03c	NONE	PRDX2
SPAC30D11.08c	SPCC285.17	MTF2|PHF1|PHF19	NONE
SPAC926.04c	SPAC9E9.06c	HSP90AA1|HSP90AB1	THNSL1
SPAC4A8.16c	SPBC14C8.03	EIF3CL|EIF3C	METAP2
SPAC4A8.16c	SPBC18H10.03	EIF3CL|EIF3C	EIF3G
SPCC1753.04	SPCC576.03c	IMPA2|IMPA1	PRDX2
SPBC16E9.17c	SPBC216.05	CCNB3|CCNB1|CCNB2	ATR
SPBC1604.18c	SPBC1734.11	CHMP7	DNAJA1|DNAJA2|DNAJA4
SPAC4A8.16c	SPAC56F8.03	EIF3CL|EIF3C	EIF5B
SPAC16C9.03	SPBC1734.11	NMD3	DNAJA1|DNAJA2|DNAJA4
SPBC336.12c	SPCC285.17	NONE	NONE
SPAC110.04c	SPBC1778.01c	HSPA4L|HSPA4|HSPH1	DNAJC2
SPAC4A8.16c	SPCC584.04	EIF3CL|EIF3C	GSPT1|GSPT2
SPAC57A7.12	SPBC17D11.05	HSPA14	EIF3A
SPBC14F5.08	SPCC285.17	MED7	NONE
SPAPB2B4.03	SPBC8D2.05c	CCNB2|CCNB3|CCNB1	NONE
SPAC688.04c	SPBC25B2.10	NONE	NONE
SPBC19G7.16	SPCC285.17	IWS1	NONE
SPBC17G9.02c	SPCC285.17	CDC73	NONE
SPAC25A8.01c	SPBC19G7.13	SMARCAD1	TERF1
SPBC8D2.05c	SPCC4E9.02	NONE	CCNB2|CCNB1|CCNB3
SPAC222.11	SPCC576.03c	CPOX	PRDX2
SPBC1685.08	SPCC285.17	NONE	NONE
SPCC1020.07	SPCC576.03c	HDHD1	PRDX2
SPCC285.17	SPCC645.08c	NONE	SND1
SPAC3H1.07	SPBC1778.01c	ARG2|ARG1	DNAJC2
SPCC1281.07c	SPCC576.03c	NONE	PRDX2
SPCC1281.04	SPCC576.03c	AKR7A2|AKR7A3|AKR7L	PRDX2
SPBP8B7.19	SPCC285.17	SUPT16H	NONE
SPAC23H4.09	SPAC926.04c	RP11-603J24.9|PA2G4	HSP90AA1|HSP90AB1
SPAC2G11.14	SPCC285.17	TAF1L|TAF1	NONE
SPAC57A10.09c	SPBC19G7.13	SSRP1	TERF1
SPAC926.04c	SPBC24C6.04	HSP90AA1|HSP90AB1	ALDH4A1
SPAC3A11.12c	SPBP19A11.03c	PSMC3	PSMD2
SPBC530.07c	SPCC576.03c	NONE	PRDX2
SPAC4A8.16c	SPBC18H10.04c	EIF3CL|EIF3C	EIF4B
SPAC10F6.13c	SPCC576.03c	GOT1L1|GOT1	PRDX2
SPAC19A8.15	SPAC926.04c	NONE	HSP90AA1|HSP90AB1
SPBC16G5.05c	SPBC1734.11	VAPB|VAPA	DNAJA1|DNAJA2|DNAJA4
SPCC191.09c	SPCPB16A4.02c	GSTT1|GSTT2	NONE
SPBC17D11.07c	SPBP19A11.03c	PSMD1	PSMD2
SPAC513.07	SPCC576.03c	NONE	PRDX2
SPCC1620.09c	SPCC285.17	GTF2F1	NONE
SPAC227.18	SPBC1734.11	AASS	DNAJA1|DNAJA2|DNAJA4
SPBC216.04c	SPCC576.03c	MSRB3|MSRB2	PRDX2
SPAC23G3.09	SPCC285.17	TAF4	NONE
SPAC4A8.16c	SPBP4H10.15	EIF3CL|EIF3C	NONE
SPAC56F8.03	SPBC17D11.05	EIF5B	EIF3A
SPCC306.09c	SPCC576.03c	CAP2|CAP1	PRDX2
SPAC22A12.16	SPBC1778.01c	ACLY	DNAJC2
SPBC16G5.16	SPCC285.17	NONE	NONE
SPAC23H3.10	SPBC14C8.14c	SMARCC1|SMARCC2	MYBBP1A
SPBC651.02	SPCC576.03c	NIT1	PRDX2
SPBC1347.02	SPBC1A4.02c	NONE	IDH3G
SPAC17A5.06	SPCC285.17	ERCC3	NONE
SPBC14C8.14c	SPBC19G7.13	MYBBP1A	TERF1
SPAC4A8.16c	SPBC1711.06	EIF3CL|EIF3C	RPL4
SPBC31A8.01c	SPCC576.03c	RTN2|RTN4|RTN3|RTN1	PRDX2
SPAC29A4.07	SPCC285.17	MED22	NONE
SPAC926.04c	SPBC1778.06c	HSP90AA1|HSP90AB1	PLS1|PLS3|LCP1
SPAC4A8.16c	SPBC1709.05	EIF3CL|EIF3C	HSPA1B|HSPA6|HSPA2|HSPA5|HSPA1A|HSPA8|HSPA1L
SPBC14C8.14c	SPBP16F5.04	MYBBP1A	UBE2G2
SPAC27D7.14c	SPBC1105.07c	CTR9	PCID2
SPAC57A10.09c	SPBC12C2.10c	SSRP1	SIN3A|SIN3B
SPAC25B8.02	SPCC285.17	BRMS1|BRMS1L|SUDS3	NONE
SPAC4A8.16c	SPBC17G9.03c	EIF3CL|EIF3C	KARS
SPAC1D4.04	SPAC926.04c	CCT2	HSP90AA1|HSP90AB1
SPAC4D7.12c	SPCC285.17	GPN3	NONE
SPAC24H6.10c	SPAC926.04c	NONE	HSP90AA1|HSP90AB1
SPAC22A12.16	SPAC926.04c	ACLY	HSP90AA1|HSP90AB1
SPAC4A8.16c	SPAC57A7.12	EIF3CL|EIF3C	HSPA14
SPBC4.07c	SPBC577.10	PSMC1	PSMB4
SPAC27D7.14c	SPCC285.17	CTR9	NONE
SPCC16C4.18c	SPCC285.17	TAF6L|TAF6	NONE
SPAC3G6.01	SPCC285.17	CHD2|CHD1	NONE
SPAPB2B4.03	SPBC21D10.12	CCNB2|CCNB3|CCNB1	AMPH|BIN2|BIN1
SPAC4A8.16c	SPAC513.01c	EIF3CL|EIF3C	EEF2
SPCC285.17	SPCC548.05c	NONE	NONE
SPBC1773.09c	SPCPB16A4.02c	NONE	NONE
SPAC22A12.11	SPCC576.03c	DAK	PRDX2
SPAC57A10.09c	SPBC1709.11c	SSRP1	ING3|ING4|ING2|ING5
SPBC1734.16c	SPBC83.08	SIN3A	RUVBL2
SPAC22A12.15c	SPAC4H3.01	HSPA5	NONE
SPAC1565.08	SPBC17D11.07c	VCP	PSMD1
SPAC222.09	SPCC285.17	SCAF8	NONE
SPBC1348.04	SPBC405.06	NONE	NONE
SPAC4A8.16c	SPBC29A3.04	EIF3CL|EIF3C	RPL7A
SPAC4A8.16c	SPBC17G9.09	EIF3CL|EIF3C	EIF2S3L|EIF2S3
SPBC1778.01c	SPCPB16A4.03c	DNAJC2	ATIC
SPCC576.03c	SPCPB16A4.05c	PRDX2	NONE
