# Supplementary material for: A non-transcriptional role for the glucocorticoid receptor in mediating the cell stress response
Source: Sci Rep. 2017 Sep 21;7:12101. doi: 10.1038/s41598-017-09722-z (PMC5608759; doi:10.1038/s41598-017-09722-z)
Supplement: Supplementary file 6 — Identification of GRα peptides by mass spectrometry. [file 41598_2017_9722_MOESM6_ESM.xls]

## Sheet: 16_30 GRIP_Human
Fasta headers	Proteins	Peptides	Razor + unique peptides	Unique peptides	Sequence coverage [%]	Unique + razor sequence coverage [%]	Unique sequence coverage [%]	Mol. weight [kDa]	Sequence length	Sequence lengths	PEP	Intensity
>/:ENSP00000252252|ENSG00000185479 KRT6B P04259 Keratin, type II cytoskeletal 6B //:CRA| /organism=Homo sapiens /len=564 /version=Ensembl release 70	1	28	1	0	43.1	3	0	60.066	564	564	7.2375e-242	6465300
>/:ENSP00000441751|ENSG00000173801 JUP C9J826;C9JK18;C9JKY1;C9JPI2;C9JTX4;F5GWP8 Junction plakoglobin ;Junction plakoglobin ;Junction plakoglobin ;Junction plakoglobin ;Junction plakoglobin ;Junction plakoglobin //:CRA| /organism=Homo sapiens	15	13	1	1	25.4	2.4	2.4	66.35	591	591;745;745;745;745;745;745;298;298;296;296;277;277;235;235	1.427e-131	195000
>/:ENSP00000231509|ENSG00000113580 NR3C1 P04150 Glucocorticoid receptor //:CRA| /organism=Homo sapiens /len=778 /version=Ensembl release 70;>/:ENSP00000377979|ENSG00000113580 NR3C1 P04150 Glucocorticoid receptor //:CRA| /organism=Homo sapiens /len=77	13	12	12	12	19.2	19.2	19.2	85.815	778	778;778;778;777;777;777;751;742;145;145;145;144;380	0	11384000
>/:ENSP00000310219|ENSG00000173110 HSPA6 P17066 Heat shock 70 kDa protein 6 //:CRA| /organism=Homo sapiens /len=643 /version=Ensembl release 70;>/:ENSP00000364801|ENSG00000204388 HSPA1B P08107 Heat shock 70 kDa protein 1A/1B //:CRA| /organism=Homo sa	31	6	6	4	10.6	10.6	7.2	71.027	643	643;641;641;641;641;641;641;641;641;641;641;618;618;618;550;550;550;550;550;550;550;550;476;476;476;476;476;232;232;232;232	4.0762e-41	14986000
>/:ENSP00000217182|ENSG00000101210 EEF1A2 Q05639 Elongation factor 1-alpha 2 //:CRA| /organism=Homo sapiens /len=463 /version=Ensembl release 70;>/:ENSP00000298049|ENSG00000101210 EEF1A2 Q05639 Elongation factor 1-alpha 2 //:CRA| /organism=Homo sapie	7	5	5	5	10.4	10.4	10.4	50.47	463	463;463;462;462;462;145;107	1.3717e-12	79917000
>/:ENSP00000325875|ENSG00000096384 HSP90AB1 P08238 Heat shock protein HSP 90-beta //:CRA| /organism=Homo sapiens /len=724 /version=Ensembl release 70;>/:ENSP00000360609|ENSG00000096384 HSP90AB1 P08238 Heat shock protein HSP 90-beta //:CRA| /organism=	6	4	4	2	5.2	5.2	1.9	83.263	724	724;724;724;803;168;49	1.5461e-26	1361300
>/:ENSP00000246895|ENSG00000126549 STATH P02808 Statherin //:CRA| /organism=Homo sapiens /len=62 /version=Ensembl release 70	1	3	3	3	54.8	54.8	54.8	7.3044	62	62	2.4934e-15	57896000
>/:ENSP00000289352|ENSG00000158406 HIST1H4H P62805 Histone H4 //:CRA| /organism=Homo sapiens /len=103 /version=Ensembl release 70;>/:ENSP00000343282|ENSG00000188987 HIST1H4D P62805 Histone H4 //:CRA| /organism=Homo sapiens /len=103 /version=Ensembl r	22	3	3	3	31.1	31.1	31.1	11.367	103	103;103;103;103;103;103;103;103;103;103;103;103;103;103;103;103;103;103;103;103;103;103	1.9696e-10	812870
>/:ENSP00000406773|ENSG00000161634 DCD P81605 Dermcidin Survival-promoting peptide DCD-1 //:CRA| /organism=Homo sapiens /len=121 /version=Ensembl release 70;>/:ENSP00000293371|ENSG00000161634 DCD P81605 Dermcidin Survival-promoting peptide DCD-1 //:CRA	2	3	3	3	20.7	20.7	20.7	12.414	121	121;110	6.0277e-08	3312900
>/:ENSP00000382840|ENSG00000215301 DDX3X O00571 ATP-dependent RNA helicase DDX3X //:CRA| /organism=Homo sapiens /len=662 /version=Ensembl release 70;>/:ENSP00000336725|ENSG00000067048 DDX3Y O15523 ATP-dependent RNA helicase DDX3Y //:CRA| /organism=Ho	17	3	3	3	4.7	4.7	4.7	73.243	662	662;660;660;657;646;731;729;652;614;614;614;614;535;269;166;153;153	6.014e-08	16259000
>/:ENSP00000251595|ENSG00000188536 HBA2 P69905 Hemoglobin subunit alpha //:CRA| /organism=Homo sapiens /len=142 /version=Ensembl release 70;>/:ENSP00000322421|ENSG00000206172 HBA1 P69905 Hemoglobin subunit alpha //:CRA| /organism=Homo sapiens /len=14	4	2	2	2	19	19	19	15.257	142	142;142;110;110	1.2582e-07	15652000
>/:ENSP00000264474|ENSG00000121552 CSTA P01040 Cystatin-A //:CRA| /organism=Homo sapiens /len=98 /version=Ensembl release 70;>/:ENSP00000418891|ENSG00000121552 CSTA C9J0E4 Cystatin-A //:CRA| /organism=Homo sapiens /len=63 /version=Ensembl release 70	2	2	2	2	33.7	33.7	33.7	11.006	98	98;63	2.1308e-08	147960
>/:ENSP00000282050|ENSG00000152234 ATP5A1 P25705 ATP synthase subunit alpha, mitochondrial //:CRA| /organism=Homo sapiens /len=553 /version=Ensembl release 70;>/:ENSP00000381736|ENSG00000152234 ATP5A1 P25705 ATP synthase subunit alpha, mitochondrial	11	2	2	2	4.2	4.2	4.2	59.75	553	553;553;531;503;449;207;205;163;145;111;111	0.00031559	2117500
>/:ENSP00000344818|ENSG00000150991 UBC P0CG48 Polyubiquitin-C Ubiquitin //:CRA| /organism=Homo sapiens /len=685 /version=Ensembl release 70;>/:ENSP00000441543|ENSG00000150991 UBC P0CG48 Polyubiquitin-C Ubiquitin //:CRA| /organism=Homo sapiens /len=685	39	2	2	2	23.6	23.6	23.6	77.028	685	685;685;609;609;533;305;229;229;229;206;169;161;156;156;155;153;153;149;138;136;134;128;128;128;128;128;128;128;128;123;114;106;93;229;224;98;88;63;53	0.00010957	1875800
>/:ENSP00000307940|ENSG00000167658 EEF2 P13639 Elongation factor 2 //:CRA| /organism=Homo sapiens /len=858 /version=Ensembl release 70	1	2	2	2	3.3	3.3	3.3	95.337	858	858	5.9575e-10	714560
>/:ENSP00000348888|ENSG00000162896 PIGR P01833 Polymeric immunoglobulin receptor Secretory component //:CRA| /organism=Homo sapiens /len=764 /version=Ensembl release 70	1	2	2	2	6.4	6.4	6.4	83.283	764	764	1.1014e-05	1476000
>/:ENSP00000369129|ENSG00000096696 DSP P15924 Desmoplakin //:CRA| /organism=Homo sapiens /len=2871 /version=Ensembl release 70;>/:ENSP00000396591|ENSG00000096696 DSP P15924 Desmoplakin //:CRA| /organism=Homo sapiens /len=2272 /version=Ensembl release	2	2	2	2	1.1	1.1	1.1	331.77	2871	2871;2272	0.00015592	690340
>/:ENSP00000430242|ENSG00000189001 SBSN E9PBV3 Suprabasin //:CRA| /organism=Homo sapiens /len=590 /version=Ensembl release 70	1	2	2	2	15.3	15.3	15.3	60.54	590	590	4.317e-11	251750
>/:ENSP00000217426|ENSG00000101444 AHCY P23526 Adenosylhomocysteinase //:CRA| /organism=Homo sapiens /len=432 /version=Ensembl release 70;>/:ENSP00000442820|ENSG00000101444 AHCY Q1RMG2;F5H737 Adenosylhomocysteinase ;Adenosylhomocysteinase //:CRA| /	2	2	2	2	4.6	4.6	4.6	47.716	432	432;404	0.001453	519920
>/:ENSP00000438507|ENSG00000134287 ARF3 F5H0C7;F5H1V1;F5H423;F5H6T5 ADP-ribosylation factor 3 ;ADP-ribosylation factor 3 ;ADP-ribosylation factor 3 ;ADP-ribosylation factor 3 //:CRA| /organism=Homo sapiens /len=210 /version=Ensembl release 70;>/:E	11	1	1	1	9.5	9.5	9.5	23.346	210	210;181;181;181;181;180;180;153;150;127;102	0.0029323	72854
>/:ENSP00000215793|ENSG00000099995 SF3A1 Q15459 Splicing factor 3A subunit 1 //:CRA| /organism=Homo sapiens /len=793 /version=Ensembl release 70;>/:ENSP00000390336|ENSG00000099995 SF3A1 E9PAW1 Splicing factor 3A subunit 1 //:CRA| /organism=Homo sapie	2	1	1	1	1.6	1.6	1.6	88.885	793	793;728	0.0048907	1542600
>/:ENSP00000262873|ENSG00000078814 MYH7B A7E2Y1 Myosin-7B //:CRA| /organism=Homo sapiens /len=1983 /version=Ensembl release 70;>/:ENSP00000379616|ENSG00000133392 MYH11 P35749 Myosin-11 //:CRA| /organism=Homo sapiens /len=1979 /version=Ensembl release	19	1	1	1	0.4	0.4	0.4	225.84	1983	1983;1979;1972;1945;1941;1941;1940;1940;1939;1939;1939;1939;1938;1938;1938;1938;1938;1937;1935	0.0049965	16414
>/:ENSP00000228811|ENSG00000111215 PRR4 Q16378 Proline-rich protein 4 //:CRA| /organism=Homo sapiens /len=134 /version=Ensembl release 70;>/:ENSP00000459468|ENSG00000263247 PRR4 Q16378 Proline-rich protein 4 //:CRA| /organism=Homo sapiens /len=134 /v	3	1	1	1	9.7	9.7	9.7	15.097	134	134;134;134	0.0051314	851750
>/:ENSP00000373404|ENSG00000112651 MRPL2 Q5T653 39S ribosomal protein L2, mitochondrial //:CRA| /organism=Homo sapiens /len=305 /version=Ensembl release 70;>/:ENSP00000230413|ENSG00000112651 MRPL2 C9IY40 39S ribosomal protein L2, mitochondrial //:CRA	5	1	1	1	3.6	3.6	3.6	33.3	305	305;225;103;96;94	0.037418	0
>/:ENSP00000264335|ENSG00000108953 YWHAE P62258 14-3-3 protein epsilon //:CRA| /organism=Homo sapiens /len=255 /version=Ensembl release 70;>/:ENSP00000340989|ENSG00000175793 SFN P31947 14-3-3 protein sigma //:CRA| /organism=Homo sapiens /len=248 /ver	25	1	1	1	3.9	3.9	3.9	29.174	255	255;248;247;246;246;246;246;245;245;245;245;245;245;245;245;245;245;233;170;168;168;130;125;125;115	0.044398	72262
>/:ENSP00000253339|ENSG00000131023 LATS1 O95835 Serine/threonine-protein kinase LATS1 //:CRA| /organism=Homo sapiens /len=1130 /version=Ensembl release 70;>/:ENSP00000437550|ENSG00000131023 LATS1 O95835 Serine/threonine-protein kinase LATS1 //:CRA| /	3	1	1	1	0.7	0.7	0.7	126.87	1130	1130;1130;690	0.023014	0
>/:ENSP00000253778|ENSG00000131459 GFPT2 O94808 Glucosamine--fructose-6-phosphate aminotransferase [isomerizing] 2 //:CRA| /organism=Homo sapiens /len=682 /version=Ensembl release 70	1	1	1	1	2.1	2.1	2.1	76.93	682	682	0.048714	45413000
>/:ENSP00000396127|ENSG00000132341 RAN B4DV51;J3KQE5 GTP-binding nuclear protein Ran; cDNA FLJ52168, highly similar to GTP-binding nuclear protein Ran; cDNA, FLJ79092, highly similar to GTP-binding nuclear protein Ran ;GTP-binding nuclear protein Ran	7	1	1	1	6	6	6	26.816	234	234;233;216;216;199;128;128	0.0031254	209840
>/:ENSP00000257192|ENSG00000134760 DSG1 Q02413 Desmoglein-1 //:CRA| /organism=Homo sapiens /len=1049 /version=Ensembl release 70	1	1	1	1	1.5	1.5	1.5	113.75	1049	1049	2.4022e-05	40033
>/:ENSP00000261839|ENSG00000128833 MYO5C Q9NQX4 Unconventional myosin-Vc //:CRA| /organism=Homo sapiens /len=1742 /version=Ensembl release 70	1	1	1	1	0.6	0.6	0.6	202.81	1742	1742	0.0063492	1471700
>/:ENSP00000262676|ENSG00000085831 TTC39A Q5SRH9 Tetratricopeptide repeat protein 39A //:CRA| /organism=Homo sapiens /len=420 /version=Ensembl release 70	1	1	1	1	2.6	2.6	2.6	46.393	420	420	0.04813	287880
>/:ENSP00000349436|ENSG00000143537 ADAM15 Q13444 Disintegrin and metalloproteinase domain-containing protein 15 //:CRA| /organism=Homo sapiens /len=863 /version=Ensembl release 70;>/:ENSP00000403843|ENSG00000143537 ADAM15 Q13444 Disintegrin and metallo	10	1	1	1	1.7	1.7	1.7	92.958	863	863;862;839;838;824;822;814;797;796;772	0.0086744	577270
>/:ENSP00000277657|ENSG00000216937 CCDC7 Q96M83 Coiled-coil domain-containing protein 7 //:CRA| /organism=Homo sapiens /len=486 /version=Ensembl release 70;>/:ENSP00000355078|ENSG00000216937 CCDC7 Q96M83 Coiled-coil domain-containing protein 7 //:CRA	3	1	1	1	1.9	1.9	1.9	55.779	486	486;486;267	0.026872	0
>/:ENSP00000281154|ENSG00000151475 SLC25A31 Q9H0C2 ADP/ATP translocase 4 //:CRA| /organism=Homo sapiens /len=315 /version=Ensembl release 70;>/:ENSP00000281456|ENSG00000151729 SLC25A4 P12235 ADP/ATP translocase 1 //:CRA| /organism=Homo sapiens /len=2	5	1	1	1	3.8	3.8	3.8	35.021	315	315;298;298;298;158	0.0080769	1356500
>/:ENSP00000282641|ENSG00000148584 A1CF Q9NQ94 APOBEC1 complementation factor //:CRA| /organism=Homo sapiens /len=594 /version=Ensembl release 70;>/:ENSP00000363105|ENSG00000148584 A1CF Q9NQ94 APOBEC1 complementation factor //:CRA| /organism=Homo sap	8	1	1	1	2.5	2.5	2.5	65.202	594	594;594;594;587;586;586;539;201	0.047739	56965
>/:ENSP00000288666|ENSG00000157828 RPS4Y2 Q8TD47 40S ribosomal protein S4, Y isoform 2 //:CRA| /organism=Homo sapiens /len=263 /version=Ensembl release 70;>/:ENSP00000362744|ENSG00000198034 RPS4X P62701 40S ribosomal protein S4, X isoform //:CRA| /or	2	1	1	1	3.8	3.8	3.8	29.295	263	263;263	0.0061545	6181900
>/:ENSP00000291231|ENSG00000159961 OR3A3 P47888 Olfactory receptor 3A3 //:CRA| /organism=Homo sapiens /len=321 /version=Ensembl release 70;>/:ENSP00000386180|ENSG00000221882 OR3A2 P47893 Olfactory receptor 3A2 //:CRA| /organism=Homo sapiens /len=321	2	1	1	1	4.7	4.7	4.7	34.963	321	321;321	0.0014092	3231700
>/:ENSP00000292644|ENSG00000161057 PSMC2 P35998 26S protease regulatory subunit 7 //:CRA| /organism=Homo sapiens /len=433 /version=Ensembl release 70;>/:ENSP00000391211|ENSG00000161057 PSMC2 P35998 26S protease regulatory subunit 7 //:CRA| /organism=	3	1	1	1	3	3	3	48.633	433	433;433;296	0.0019834	41382
>/:ENSP00000331368|ENSG00000166401 SERPINB8 P50452 Serpin B8 //:CRA| /organism=Homo sapiens /len=374 /version=Ensembl release 70;>/:ENSP00000381072|ENSG00000166401 SERPINB8 P50452 Serpin B8 //:CRA| /organism=Homo sapiens /len=374 /version=Ensembl rel	5	1	1	1	2.7	2.7	2.7	42.766	374	374;374;242;192;189	0.044317	250110
>/:ENSP00000297185|ENSG00000113013 HSPA9 P38646 Stress-70 protein, mitochondrial //:CRA| /organism=Homo sapiens /len=679 /version=Ensembl release 70	1	1	1	1	2.4	2.4	2.4	73.68	679	679	0.0028725	92077
>/:ENSP00000359991|ENSG00000171314 PGAM1 P18669 Phosphoglycerate mutase 1 //:CRA| /organism=Homo sapiens /len=254 /version=Ensembl release 70;>/:ENSP00000297283|ENSG00000164708 PGAM2 P15259 Phosphoglycerate mutase 2 //:CRA| /organism=Homo sapiens /le	2	1	1	1	4.3	4.3	4.3	28.804	254	254;253	2.0187e-07	350460
>/:ENSP00000299290|ENSG00000166220 TBATA Q96M53 Protein TBATA //:CRA| /organism=Homo sapiens /len=351 /version=Ensembl release 70;>/:ENSP00000400224|ENSG00000166220 TBATA Q96M53 Protein TBATA //:CRA| /organism=Homo sapiens /len=250 /version=Ensembl r	2	1	1	1	5.7	5.7	5.7	39.46	351	351;250	0.016465	12993000
>/:ENSP00000302021|ENSG00000171195 MUC7 Q8TAX7 Mucin-7 //:CRA| /organism=Homo sapiens /len=377 /version=Ensembl release 70;>/:ENSP00000400585|ENSG00000171195 MUC7 Q8TAX7 Mucin-7 //:CRA| /organism=Homo sapiens /len=377 /version=Ensembl release 70;>/:E	4	1	1	1	1.9	1.9	1.9	39.158	377	377;377;377;136	0.0049963	395790
>/:ENSP00000306340|ENSG00000138769 CDKL2 J3KNE8 Cyclin-dependent kinase-like 2 //:CRA| /organism=Homo sapiens /len=570 /version=Ensembl release 70;>/:ENSP00000412365|ENSG00000138769 CDKL2 Q92772 Cyclin-dependent kinase-like 2 //:CRA| /organism=Homo s	3	1	1	1	3.5	3.5	3.5	64.839	570	570;493;58	0.048634	0
>/:ENSP00000307241|ENSG00000168291 PDHB P11177 Pyruvate dehydrogenase E1 component subunit beta, mitochondrial //:CRA| /organism=Homo sapiens /len=359 /version=Ensembl release 70;>/:ENSP00000418448|ENSG00000168291 PDHB C9J634 Pyruvate dehydrogenase E1	5	1	1	1	4.5	4.5	4.5	39.233	359	359;350;341;341;251	7.5428e-07	164220
>/:ENSP00000337088|ENSG00000133895 MEN1 O00255 Menin //:CRA| /organism=Homo sapiens /len=615 /version=Ensembl release 70;>/:ENSP00000366530|ENSG00000133895 MEN1 O00255 Menin //:CRA| /organism=Homo sapiens /len=615 /version=Ensembl release 70;>/:ENSP0	13	1	1	1	1.3	1.3	1.3	68.023	615	615;615;615;610;610;610;575;555;346;281;261;146;146	0.044156	215180
>/:ENSP00000321330|ENSG00000151692 RNF144A P50876 Probable E3 ubiquitin-protein ligase RNF144A //:CRA| /organism=Homo sapiens /len=292 /version=Ensembl release 70;>/:ENSP00000402645|ENSG00000151692 RNF144A C9JLH4 Probable E3 ubiquitin-protein ligase RN	3	1	1	1	2.4	2.4	2.4	32.889	292	292;55;55	0.049308	278330
>/:ENSP00000324173|ENSG00000044574 HSPA5 P11021 78 kDa glucose-regulated protein //:CRA| /organism=Homo sapiens /len=654 /version=Ensembl release 70	1	1	1	1	2.1	2.1	2.1	72.332	654	654	0.00015776	0
>/:ENSP00000325819|ENSG00000175745 NR2F1 P10589 COUP transcription factor 1 //:CRA| /organism=Homo sapiens /len=423 /version=Ensembl release 70	1	1	1	1	2.1	2.1	2.1	46.155	423	423	0.049016	181010
>/:ENSP00000327070|ENSG00000146701 MDH2 P40926 Malate dehydrogenase, mitochondrial //:CRA| /organism=Homo sapiens /len=338 /version=Ensembl release 70;>/:ENSP00000459911|ENSG00000262847 MDH2 P40926 Malate dehydrogenase, mitochondrial //:CRA| /organis	6	1	1	1	4.7	4.7	4.7	35.503	338	338;338;296;296;231;231	7.1758e-07	182470
>/:ENSP00000354280|ENSG00000010438 PRSS3 P35030 Trypsin-3 //:CRA| /organism=Homo sapiens /len=304 /version=Ensembl release 70;>/:ENSP00000340889|ENSG00000010438 PRSS3 P35030 Trypsin-3 //:CRA| /organism=Homo sapiens /len=261 /version=Ensembl release 7	5	1	1	1	4.3	4.3	4.3	32.528	304	304;261;247;240;178	5.3838e-13	352340
>/:ENSP00000345151|ENSG00000229292 CTD-2611O12.2 F8VTS6 Uncharacterized protein //:CRA| /organism=Homo sapiens /len=287 /version=Ensembl release 70;>/:ENSP00000392936|ENSG00000223638 RFPL4A A6NLU0 Ret finger protein-like 4A //:CRA| /organism=Homo sap	2	1	1	1	3.5	3.5	3.5	32.249	287	287;287	0.041957	55253
>/:ENSP00000346001|ENSG00000100316 RPL3 P39023 60S ribosomal protein L3 //:CRA| /organism=Homo sapiens /len=403 /version=Ensembl release 70;>/:ENSP00000415198|ENSG00000100316 RPL3 H7C422 60S ribosomal protein L3 //:CRA| /organism=Homo sapiens /len=30	4	1	1	1	2.2	2.2	2.2	46.108	403	403;305;261;180	0.0037814	1925600
>/:ENSP00000351884|ENSG00000198573 SPANXC Q9NY87 Sperm protein associated with the nucleus on the X chromosome C //:CRA| /organism=Homo sapiens /len=97 /version=Ensembl release 70;>/:ENSP00000359546|ENSG00000196406 SPANXD Q9BXN6 Sperm protein associate	7	1	1	1	11.3	11.3	11.3	11.002	97	97;97;97;97;97;97;97	0.012642	130890
>/:ENSP00000352336|ENSG00000197943 PLCG2 P16885 1-phosphatidylinositol 4,5-bisphosphate phosphodiesterase gamma-2 //:CRA| /organism=Homo sapiens /len=1265 /version=Ensembl release 70	1	1	1	1	1.2	1.2	1.2	147.87	1265	1265	0.043241	1047500
>/:ENSP00000352676|ENSG00000019995 ZRANB1 Q9UGI0 Ubiquitin thioesterase ZRANB1 //:CRA| /organism=Homo sapiens /len=708 /version=Ensembl release 70	1	1	1	1	1.7	1.7	1.7	80.966	708	708	0.0044345	168480
>/:ENSP00000355315|ENSG00000198918 RPL39 P62891 60S ribosomal protein L39 //:CRA| /organism=Homo sapiens /len=51 /version=Ensembl release 70	1	1	1	1	19.6	19.6	19.6	6.4066	51	51	0.0065553	119490
>/:ENSP00000356319|ENSG00000118193 KIF14 Q15058 Kinesin-like protein KIF14 //:CRA| /organism=Homo sapiens /len=1648 /version=Ensembl release 70	1	1	1	1	0.7	0.7	0.7	186.49	1648	1648	0.0092447	5876600
>/:ENSP00000357727|ENSG00000163220 S100A9 P06702 Protein S100-A9 //:CRA| /organism=Homo sapiens /len=114 /version=Ensembl release 70	1	1	1	1	13.2	13.2	13.2	13.242	114	114	2.3114e-09	38589
>/:ENSP00000368586|ENSG00000145990 GFOD1 Q9NXC2 Glucose-fructose oxidoreductase domain-containing protein 1 //:CRA| /organism=Homo sapiens /len=287 /version=Ensembl release 70	1	1	1	1	6.6	6.6	6.6	31.856	287	287	0.048335	2006500
>/:ENSP00000374990|ENSG00000211896 IGHG1 IGHG1-002 immunoglobulin heavy constant gamma 1 (G1m marker) [Source:HGNC Symbol;Acc:5525] HGNC_transcript_name //:CRA| /organism=Homo sapiens /len=399 /version=Ensembl release 70;>/:ENSP00000374993|ENSG00000211	6	1	1	1	1.8	1.8	1.8	43.911	399	399;377;330;327;326;295	0.047334	7055400
>/:ENSP00000385478|ENSG00000214960 ISPD A4D126 Isoprenoid synthase domain-containing protein //:CRA| /organism=Homo sapiens /len=451 /version=Ensembl release 70;>/:ENSP00000382249|ENSG00000214960 ISPD A4D126 Isoprenoid synthase domain-containing protei	2	1	1	1	1.8	1.8	1.8	49.872	451	451;401	0.036408	432920
>/:ENSP00000402971|ENSG00000069667 RORA P35398 Nuclear receptor ROR-alpha //:CRA| /organism=Homo sapiens /len=468 /version=Ensembl release 70	1	1	1	1	4.1	4.1	4.1	53.54	468	468	0.026123	203400
>/:ENSP00000420477|ENSG00000136274 NACAD O15069 NAC-alpha domain-containing protein 1 //:CRA| /organism=Homo sapiens /len=1562 /version=Ensembl release 70	1	1	1	1	0.8	0.8	0.8	161.1	1562	1562	2.6049e-29	1215900
>/:ENSP00000451488|ENSG00000072415 MPP5 Q8N3R9 MAGUK p55 subfamily member 5 //:CRA| /organism=Homo sapiens /len=641 /version=Ensembl release 70;>/:ENSP00000450656|ENSG00000072415 MPP5 G3V2H1 MAGUK p55 subfamily member 5 //:CRA| /organism=Homo sapiens	2	1	1	1	2.5	2.5	2.5	73.421	641	641;149	0.047525	0
>/:ENSP00000466010|ENSG00000115268 RPS15 RPS15-002 ribosomal protein S15 [Source:HGNC Symbol;Acc:10388] HGNC_transcript_name //:CRA| /organism=Homo sapiens /len=152 /version=Ensembl release 70;>/:ENSP00000467676|ENSG00000115268 RPS15 P62841 40S riboso	4	1	1	1	8.6	8.6	8.6	17.723	152	152;145;142;140	0.0088335	7498500

## Sheet: 16_39 GRIP_Human
Table 5 Fasta headers	Proteins	Peptides	Razor + unique peptides	Unique peptides	Sequence coverage [%]	Unique + razor sequence coverage [%]	Unique sequence coverage [%]	Mol. weight [kDa]	Sequence length	Sequence lengths	PEP	Intensity
>/:ENSP00000217182|ENSG00000101210 EEF1A2 Q05639 Elongation factor 1-alpha 2 //:CRA| /organism=Homo sapiens /len=463 /version=Ensembl release 70;>/:ENSP00000298049|ENSG00000101210 EEF1A2 Q05639 Elongation factor 1-alpha 2 //:CRA| /organism=Homo sapie	7	6	6	6	12.3	12.3	12.3	50.47	463	463;463;462;462;462;145;107	5.9811e-16	32179000
>/:ENSP00000221740|ENSG00000105141 CASP14 P31944 Caspase-14 Caspase-14 subunit p19 Caspase-14 subunit p10 //:CRA| /organism=Homo sapiens /len=242 /version=Ensembl release 70;>/:ENSP00000393417|ENSG00000105141 CASP14 P31944 Caspase-14 Caspase-14 subunit	2	1	1	1	5.8	5.8	5.8	27.679	242	242;242	9.7592e-05	49220
>/:ENSP00000231509|ENSG00000113580 NR3C1 P04150 Glucocorticoid receptor //:CRA| /organism=Homo sapiens /len=778 /version=Ensembl release 70;>/:ENSP00000377979|ENSG00000113580 NR3C1 P04150 Glucocorticoid receptor //:CRA| /organism=Homo sapiens /len=77	13	12	12	12	21.6	21.6	21.6	85.815	778	778;778;778;777;777;777;751;742;145;145;145;144;380	1.2755e-141	8508300
>/:ENSP00000257192|ENSG00000134760 DSG1 Q02413 Desmoglein-1 //:CRA| /organism=Homo sapiens /len=1049 /version=Ensembl release 70	2	3	3	3	3.7	3.7	3.7	113.75	1049	1049;408	4.7104e-10	266690
>/:ENSP00000257198|ENSG00000134765 DSC1 Q08554 Desmocollin-1 //:CRA| /organism=Homo sapiens /len=894 /version=Ensembl release 70;>/:ENSP00000257197|ENSG00000134765 DSC1 Q08554 Desmocollin-1 //:CRA| /organism=Homo sapiens /len=840 /version=Ensembl rel	2	2	2	2	3.2	3.2	3.2	99.986	894	894;840	2.8528e-05	962490
>/:ENSP00000257497|ENSG00000135046 ANXA1 P04083 Annexin A1 //:CRA| /organism=Homo sapiens /len=346 /version=Ensembl release 70;>/:ENSP00000366109|ENSG00000135046 ANXA1 P04083 Annexin A1 //:CRA| /organism=Homo sapiens /len=346 /version=Ensembl release	3	2	2	2	6.4	6.4	6.4	38.714	346	346;346;204	4.931e-08	46502
>/:ENSP00000261267|ENSG00000090382 LYZ P61626 Lysozyme C //:CRA| /organism=Homo sapiens /len=148 /version=Ensembl release 70;>/:ENSP00000449898|ENSG00000090382 LYZ LYZ-003 lysozyme [Source:HGNC Symbol;Acc:6740] HGNC_transcript_name //:CRA| /organism	3	1	1	1	6.1	6.1	6.1	16.537	148	148;137;104	0.0019678	66710
>/:ENSP00000262030|ENSG00000110955 ATP5B P06576 ATP synthase subunit beta, mitochondrial //:CRA| /organism=Homo sapiens /len=529 /version=Ensembl release 70;>/:ENSP00000446489|ENSG00000110955 ATP5B ATP5B-004 ATP synthase, H+ transporting, mitochondrial	5	2	2	2	4.9	4.9	4.9	56.559	529	529;362;518;284;259	3.4526e-05	220600
>/:ENSP00000264448|ENSG00000116127 ALMS1 Q8TCU4 Alstrom syndrome protein 1 //:CRA| /organism=Homo sapiens /len=4167 /version=Ensembl release 70;>/:ENSP00000386627|ENSG00000116127 ALMS1 B8ZZJ3 Alstrom syndrome protein 1 //:CRA| /organism=Homo sapiens	3	1	1	1	0.5	0.5	0.5	460.96	4167	4167;4125;2561	0.027689	127310
>/:ENSP00000264474|ENSG00000121552 CSTA P01040 Cystatin-A //:CRA| /organism=Homo sapiens /len=98 /version=Ensembl release 70;>/:ENSP00000418891|ENSG00000121552 CSTA C9J0E4 Cystatin-A //:CRA| /organism=Homo sapiens /len=63 /version=Ensembl release 70	2	1	1	1	12.2	12.2	12.2	11.006	98	98;63	6.0155e-11	274260
>/:ENSP00000265922|ENSG00000078725 DBC1 O60477 Deleted in bladder cancer protein 1 //:CRA| /organism=Homo sapiens /len=761 /version=Ensembl release 70;>/:ENSP00000363080|ENSG00000078725 DBC1 O60477 Deleted in bladder cancer protein 1 //:CRA| /organis	2	1	1	1	2	2	2	88.76	761	761;761	7.4892e-08	1227300
>/:ENSP00000270776|ENSG00000142657 PGD P52209 6-phosphogluconate dehydrogenase, decarboxylating //:CRA| /organism=Homo sapiens /len=483 /version=Ensembl release 70;>/:ENSP00000437822|ENSG00000142657 PGD B4DQJ8;B4DV68 6-phosphogluconate dehydrogenase, d	6	1	1	1	3.5	3.5	3.5	53.139	483	483;470;461;256;205;160	0.00043653	62148
>/:ENSP00000289352|ENSG00000158406 HIST1H4H P62805 Histone H4 //:CRA| /organism=Homo sapiens /len=103 /version=Ensembl release 70;>/:ENSP00000343282|ENSG00000188987 HIST1H4D P62805 Histone H4 //:CRA| /organism=Homo sapiens /len=103 /version=Ensembl r	22	2	2	2	21.4	21.4	21.4	11.367	103	103;103;103;103;103;103;103;103;103;103;103;103;103;103;103;103;103;103;103;103;103;103	1.3146e-05	198710
>/:ENSP00000299767|ENSG00000166598 HSP90B1 P14625 Endoplasmin //:CRA| /organism=Homo sapiens /len=803 /version=Ensembl release 70;>/:ENSP00000325875|ENSG00000096384 HSP90AB1 P08238 Heat shock protein HSP 90-beta //:CRA| /organism=Homo sapiens /len=72	6	1	1	1	1.5	1.5	1.5	92.468	803	803;724;724;724;168;49	0.0020718	111270
>/:ENSP00000310219|ENSG00000173110 HSPA6 P17066 Heat shock 70 kDa protein 6 //:CRA| /organism=Homo sapiens /len=643 /version=Ensembl release 70;>/:ENSP00000364801|ENSG00000204388 HSPA1B P08107 Heat shock 70 kDa protein 1A/1B //:CRA| /organism=Homo sa	67	6	6	6	10.7	10.7	10.7	71.027	643	643;641;641;641;641;641;641;641;641;641;641;618;618;618;646;646;646;641;641;641;641;641;641;641;641;641;641;639;639;627;550;550;550;550;550;550;550;550;532;532;532;532;500;232;232;232;232;493;476;476;476;476;476;410;232;232;232;232;223;187;184;178;171;168;151;137;132	1.0102e-24	4528700
>/:ENSP00000333519|ENSG00000185052 SLC24A3 Q9HC58 Sodium/potassium/calcium exchanger 3 //:CRA| /organism=Homo sapiens /len=644 /version=Ensembl release 70	1	1	1	1	1.4	1.4	1.4	71.991	644	644	0.031258	0
>/:ENSP00000344818|ENSG00000150991 UBC P0CG48 Polyubiquitin-C Ubiquitin //:CRA| /organism=Homo sapiens /len=685 /version=Ensembl release 70;>/:ENSP00000441543|ENSG00000150991 UBC P0CG48 Polyubiquitin-C Ubiquitin //:CRA| /organism=Homo sapiens /len=685	35	1	1	1	11.8	11.8	11.8	77.028	685	685;685;609;609;533;305;229;229;229;206;169;161;156;156;155;153;153;149;138;136;134;128;128;128;128;128;128;128;128;123;114;106;93;88;63	0.00084912	0
>/:ENSP00000346001|ENSG00000100316 RPL3 P39023 60S ribosomal protein L3 //:CRA| /organism=Homo sapiens /len=403 /version=Ensembl release 70;>/:ENSP00000415198|ENSG00000100316 RPL3 H7C422 60S ribosomal protein L3 //:CRA| /organism=Homo sapiens /len=30	4	1	1	1	2.2	2.2	2.2	46.108	403	403;305;261;180	0.00019474	2404800
>/:ENSP00000346291|ENSG00000196535 MYO18A J3KNX9 Unconventional myosin-XVIIIa //:CRA| /organism=Homo sapiens /len=2054 /version=Ensembl release 70;>/:ENSP00000437073|ENSG00000196535 MYO18A Q92614 Unconventional myosin-XVIIIa //:CRA| /organism=Homo sa	4	1	1	1	0.7	0.7	0.7	233.14	2054	2054;2054;2039;2002	1.0319e-08	143500
>/:ENSP00000354280|ENSG00000010438 PRSS3 P35030 Trypsin-3 //:CRA| /organism=Homo sapiens /len=304 /version=Ensembl release 70;>/:ENSP00000340889|ENSG00000010438 PRSS3 P35030 Trypsin-3 //:CRA| /organism=Homo sapiens /len=261 /version=Ensembl release 7	5	1	1	1	4.3	4.3	4.3	32.528	304	304;261;247;240;178	4.1663e-22	1599900
>/:ENSP00000356319|ENSG00000118193 KIF14 Q15058 Kinesin-like protein KIF14 //:CRA| /organism=Homo sapiens /len=1648 /version=Ensembl release 70	1	1	1	1	0.7	0.7	0.7	186.49	1648	1648	0.012025	7924900
>/:ENSP00000358393|ENSG00000148737 TCF7L2 Q5JRY3;H0YEE5 Transcription factor 7-like 2; Transcription factor 7-like 2 (T-cell specific, HMG-box) ;Transcription factor 7-like 2 //:CRA| /organism=Homo sapiens /len=120 /version=Ensembl release 70	1	1	1	1	6.7	6.7	6.7	14.097	120	120	1.5884e-15	88216
>/:ENSP00000369129|ENSG00000096696 DSP P15924 Desmoplakin //:CRA| /organism=Homo sapiens /len=2871 /version=Ensembl release 70;>/:ENSP00000396591|ENSG00000096696 DSP P15924 Desmoplakin //:CRA| /organism=Homo sapiens /len=2272 /version=Ensembl release	2	1	1	1	0.3	0.3	0.3	331.77	2871	2871;2272	0.015125	81364
>/:ENSP00000369689|ENSG00000178372 CALML5 Q9NZT1 Calmodulin-like protein 5 //:CRA| /organism=Homo sapiens /len=146 /version=Ensembl release 70	1	2	2	2	20.5	20.5	20.5	15.892	146	146	9.917e-05	284160
>/:ENSP00000369716|ENSG00000170004 CHD3 Q2TAZ1;E9PG89 CHD3 protein ;Chromodomain-helicase-DNA-binding protein 3 //:CRA| /organism=Homo sapiens /len=2059 /version=Ensembl release 70;>/:ENSP00000332628|ENSG00000170004 CHD3 Q12873 Chromodomain-helicase-	3	1	1	1	0.5	0.5	0.5	233.03	2059	2059;2000;1966	0.00041198	1457400
>/:ENSP00000373487|ENSG00000111057 KRT18 P05783 Keratin, type I cytoskeletal 18 //:CRA| /organism=Homo sapiens /len=430 /version=Ensembl release 70;>/:ENSP00000373489|ENSG00000111057 KRT18 P05783 Keratin, type I cytoskeletal 18 //:CRA| /organism=Homo	3	2	1	1	5.8	4.2	4.2	48.057	430	430;430;391	1.1206e-12	88354
>/:ENSP00000378651|ENSG00000138678 AGPAT9 Q53EU6 Glycerol-3-phosphate acyltransferase 3 //:CRA| /organism=Homo sapiens /len=434 /version=Ensembl release 70	1	1	1	1	4.4	4.4	4.4	48.705	434	434	0.0013507	62045
>/:ENSP00000380033|ENSG00000100201 DDX17 Q9UQL5;H3BLZ8 DEAD-box protein p72 ;Probable ATP-dependent RNA helicase DDX17 //:CRA| /organism=Homo sapiens /len=731 /version=Ensembl release 70;>/:ENSP00000385536|ENSG00000100201 DDX17 Q92841 Probable ATP-de	3	2	2	1	2.6	2.6	1.1	80.439	731	731;729;652	2.7012e-06	2655600
>/:ENSP00000382840|ENSG00000215301 DDX3X O00571 ATP-dependent RNA helicase DDX3X //:CRA| /organism=Homo sapiens /len=662 /version=Ensembl release 70;>/:ENSP00000336725|ENSG00000067048 DDX3Y O15523 ATP-dependent RNA helicase DDX3Y //:CRA| /organism=Ho	14	2	1	1	3.3	1.7	1.7	73.243	662	662;660;660;657;646;614;614;614;614;535;269;166;153;153	1.3852e-06	2840800
>/:ENSP00000406773|ENSG00000161634 DCD P81605 Dermcidin Survival-promoting peptide DCD-1 //:CRA| /organism=Homo sapiens /len=121 /version=Ensembl release 70;>/:ENSP00000293371|ENSG00000161634 DCD P81605 Dermcidin Survival-promoting peptide DCD-1 //:CRA	2	3	3	3	20.7	20.7	20.7	12.414	121	121;110	4.1711e-07	4489000
>/:ENSP00000420477|ENSG00000136274 NACAD O15069 NAC-alpha domain-containing protein 1 //:CRA| /organism=Homo sapiens /len=1562 /version=Ensembl release 70	1	1	1	1	0.8	0.8	0.8	161.1	1562	1562	7.5938e-05	1034200
>/:ENSP00000425751|ENSG00000150753 CCT5 D6RIZ7 T-complex protein 1 subunit epsilon //:CRA| /organism=Homo sapiens /len=44 /version=Ensembl release 70	1	1	1	1	43.2	43.2	43.2	4.8866	44	44	0.027687	465290
>/:ENSP00000430242|ENSG00000189001 SBSN E9PBV3 Suprabasin //:CRA| /organism=Homo sapiens /len=590 /version=Ensembl release 70	1	2	2	2	15.3	15.3	15.3	60.54	590	590	5.1365e-07	201770
>/:ENSP00000441751|ENSG00000173801 JUP C9J826;C9JK18;C9JKY1;C9JPI2;C9JTX4;F5GWP8 Junction plakoglobin ;Junction plakoglobin ;Junction plakoglobin ;Junction plakoglobin ;Junction plakoglobin ;Junction plakoglobin //:CRA| /organism=Homo sapiens	15	7	1	1	10.5	2	2	66.35	591	591;745;745;745;745;745;745;298;298;296;296;277;277;235;235	3.8048e-50	132390
	9	1	1	1	2.5	2.5	2.5	44.703	400	400;144;144;141;120;118;114;81;66	1.6014e-15	51572
>/:ENSP00000471388|ENSG00000083845 RPS5 RPS5-006 ribosomal protein S5 [Source:HGNC Symbol;Acc:10426] HGNC_transcript_name //:CRA| /organism=Homo sapiens /len=225 /version=Ensembl release 70;>/:ENSP00000196551|ENSG00000083845 RPS5 P46782 40S ribosomal	6	2	2	2	4.9	4.9	4.9	25.333	225	225;204;204;204;200;134	0.00063733	884330
